# Supplementary material for: Causal relationships between gut microbiota and depression/anxiety disorders: A 2-sample Mendelian randomization study
Source: Medicine (Baltimore). 2024 Sep 6;103(36):e39543. doi: 10.1097/MD.0000000000039543 (PMC12431749; doi:10.1097/MD.0000000000039543)
Supplement: Supplementary file 5 [file medi-103-e39543-s005.xlsx]

## Sheet: Additional File 1
id.exposure	id.outcome	exposure	outcome	snp_r2.exposure	snp_r2.outcome	correct_causal_direction	steiger_pval
ebi-a-GCST90016926	ebi-a-GCST90018833	family Alcaligenaceae id.2875	Depression || id:ebi-a-GCST90018833	3.10389e-05	1.28369e-10	TRUE	0.512718
ebi-a-GCST90016971	ebi-a-GCST90018833	genus Bilophila id.3170	Depression || id:ebi-a-GCST90018833	1.745e-05	5.68362e-10	TRUE	0.624829
ebi-a-GCST90016980	ebi-a-GCST90018833	genus Clostridium sensustricto1 id.1873	Depression || id:ebi-a-GCST90018833	1.30924e-05	2.68117e-10	TRUE	0.671504
ebi-a-GCST90016991	ebi-a-GCST90018833	genus Eisenbergiella id.11304	Depression || id:ebi-a-GCST90018833	1.4298e-05	1.56794e-10	TRUE	0.657245
ebi-a-GCST90016995	ebi-a-GCST90018833	genus Escherichia Shigella id.3504	Depression || id:ebi-a-GCST90018833	1.42591e-05	1.22963e-10	TRUE	0.65756
ebi-a-GCST90017045	ebi-a-GCST90018833	genus Prevotella9 id.11183	Depression || id:ebi-a-GCST90018833	1.90696e-05	5.8526e-10	TRUE	0.609145
ebi-a-GCST90017114	ebi-a-GCST90018833	phylum Firmicutes id.1672	Depression || id:ebi-a-GCST90018833	2.13541e-05	2.984e-10	TRUE	0.587794
ebi-a-GCST90027696	ebi-a-GCST90018833	k_Bacteria.p_Bacteroidetes.c_Bacteroidia.o_Bacteroidales.f_Porphyromonadaceae.g_Coprobacter	Depression || id:ebi-a-GCST90018833	5.93847e-05	1.70165e-10	TRUE	0.502307
ebi-a-GCST90027764	ebi-a-GCST90018833	k_Bacteria.p_Bacteroidetes.c_Bacteroidia.o_Bacteroidales.f_Porphyromonadaceae.g_Coprobacter.s_Coprobacter_fastidiosus	Depression || id:ebi-a-GCST90018833	6.65997e-05	1.78294e-10	TRUE	0.477399
ebi-a-GCST90027826	ebi-a-GCST90018833	k_Bacteria.p_Bacteroidetes.c_Bacteroidia.o_Bacteroidales.f_Bacteroidaceae.g_Bacteroides.s_Bacteroides_faecis	Depression || id:ebi-a-GCST90018833	9.97247e-05	1.63904e-10	TRUE	0.384449
ebi-a-GCST90027828	ebi-a-GCST90018833	k_Bacteria.p_Bacteroidetes.c_Bacteroidia.o_Bacteroidales.f_Bacteroidaceae.g_Bacteroides.s_Bacteroides_fragilis	Depression || id:ebi-a-GCST90018833	7.54279e-05	1.04786e-10	TRUE	0.44937

## Sheet: Additional File 2
id.exposure	id.outcome	exposure	outcome	snp_r2.exposure	snp_r2.outcome	correct_causal_direction	steiger_pval
ebi-a-GCST90016923	ukb-d-KRA_PSY_ANXIETY	class Verrucomicrobiae id.4029	Anxiety disorders || id:ukb-d-KRA_PSY_ANXIETY	2.47308e-05	2.75519e-10	TRUE	0.560992
ebi-a-GCST90016957	ukb-d-KRA_PSY_ANXIETY	family Verrucomicrobiaceae id.4036	Anxiety disorders || id:ukb-d-KRA_PSY_ANXIETY	2.4697e-05	2.75519e-10	TRUE	0.561261
ebi-a-GCST90016961	ukb-d-KRA_PSY_ANXIETY	genus Akkermansia id.4037	Anxiety disorders || id:ukb-d-KRA_PSY_ANXIETY	2.47186e-05	2.75519e-10	TRUE	0.561089
ebi-a-GCST90016979	ukb-d-KRA_PSY_ANXIETY	genus Clostridium innocuum group id.14397	Anxiety disorders || id:ukb-d-KRA_PSY_ANXIETY	7.22137e-06	1.96863e-10	TRUE	0.753857
ebi-a-GCST90017053	ukb-d-KRA_PSY_ANXIETY	genus Ruminococcaceae UCG002 id.11360	Anxiety disorders || id:ukb-d-KRA_PSY_ANXIETY	3.34676e-05	3.52839e-10	TRUE	0.498805
ebi-a-GCST90017062	ukb-d-KRA_PSY_ANXIETY	genus Ruminococcus1 id.11373	Anxiety disorders || id:ukb-d-KRA_PSY_ANXIETY	1.73454e-05	2.96995e-10	TRUE	0.626619
ebi-a-GCST90017083	ukb-d-KRA_PSY_ANXIETY	unknown genus id.2041	Anxiety disorders || id:ukb-d-KRA_PSY_ANXIETY	1.52326e-05	2.12427e-10	TRUE	0.64833
ebi-a-GCST90017108	ukb-d-KRA_PSY_ANXIETY	order Verrucomicrobiales id.4030	Anxiety disorders || id:ukb-d-KRA_PSY_ANXIETY	2.47308e-05	2.75519e-10	TRUE	0.560992
ebi-a-GCST90027706	ukb-d-KRA_PSY_ANXIETY	k_Bacteria.p_Firmicutes.c_Clostridia.o_Clostridiales.f_Clostridiales_noname.g_Pseudoflavonifractor	Anxiety disorders || id:ukb-d-KRA_PSY_ANXIETY	3.26842e-05	5.67357e-10	TRUE	0.620291
ebi-a-GCST90027711	ukb-d-KRA_PSY_ANXIETY	k_Bacteria.p_Firmicutes.c_Clostridia.o_Clostridiales.f_Lachnospiraceae.g_Dorea	Anxiety disorders || id:ukb-d-KRA_PSY_ANXIETY	3.71557e-05	1.54173e-10	TRUE	0.596547
ebi-a-GCST90027722	ukb-d-KRA_PSY_ANXIETY	k_Bacteria.p_Firmicutes.c_Negativicutes.o_Selenomonadales.f_Acidaminococcaceae.g_Phascolarctobacterium	Anxiety disorders || id:ukb-d-KRA_PSY_ANXIETY	5.0028e-05	9.59788e-11	TRUE	0.538774
ebi-a-GCST90027727	ukb-d-KRA_PSY_ANXIETY	k_Bacteria.p_Proteobacteria.c_Betaproteobacteria.o_Burkholderiales.f_Sutterellaceae.g_Parasutterella	Anxiety disorders || id:ukb-d-KRA_PSY_ANXIETY	8.01106e-05	3.50354e-10	TRUE	0.436995
ebi-a-GCST90027767	ukb-d-KRA_PSY_ANXIETY	k_Bacteria.p_Bacteroidetes.c_Bacteroidia.o_Bacteroidales.f_Porphyromonadaceae.g_Parabacteroides.s_Parabacteroides_goldsteinii	Anxiety disorders || id:ukb-d-KRA_PSY_ANXIETY	2.60879e-05	1.4496e-10	TRUE	0.657453
ebi-a-GCST90027789	ukb-d-KRA_PSY_ANXIETY	k_Bacteria.p_Firmicutes.c_Clostridia.o_Clostridiales.f_Clostridiales_noname.g_Pseudoflavonifractor.s_Pseudoflavonifractor_capillosus	Anxiety disorders || id:ukb-d-KRA_PSY_ANXIETY	4.96808e-05	7.3593e-10	TRUE	0.541186
ebi-a-GCST90027806	ukb-d-KRA_PSY_ANXIETY	k_Bacteria.p_Firmicutes.c_Negativicutes.o_Selenomonadales.f_Acidaminococcaceae.g_Phascolarctobacterium.s_Phascolarctobacterium_succinatutens	Anxiety disorders || id:ukb-d-KRA_PSY_ANXIETY	5.04043e-05	9.59788e-11	TRUE	0.537248
ebi-a-GCST90027811	ukb-d-KRA_PSY_ANXIETY	k_Bacteria.p_Proteobacteria.c_Betaproteobacteria.o_Burkholderiales.f_Sutterellaceae.g_Parasutterella.s_Parasutterella_excrementihominis	Anxiety disorders || id:ukb-d-KRA_PSY_ANXIETY	7.96743e-05	3.50354e-10	TRUE	0.438249

## Sheet: Additional File 3
id.exposure	id.outcome	outcome	exposure	method	nsnp	b	se	pval	lo_ci	up_ci	or	or_lci95	or_uci95	qvalue
ebi-a-GCST90027826	ebi-a-GCST90018833	Depression || id:ebi-a-GCST90018833	k_Bacteria.p_Bacteroidetes.c_Bacteroidia.o_Bacteroidales.f_Bacteroidaceae.g_Bacteroides.s_Bacteroides_faecis	Inverse variance weighted	11	-0.0677199	0.0215626	0.00168588	-0.109983	-0.0254573	0.934522	0.89585	0.974864	0.623774
ebi-a-GCST90027764	ebi-a-GCST90018833	Depression || id:ebi-a-GCST90018833	k_Bacteria.p_Bacteroidetes.c_Bacteroidia.o_Bacteroidales.f_Porphyromonadaceae.g_Coprobacter.s_Coprobacter_fastidiosus	Inverse variance weighted	7	0.107585	0.0453684	0.0177227	0.0186628	0.196507	1.11359	1.01884	1.21714	1
ebi-a-GCST90027828	ebi-a-GCST90018833	Depression || id:ebi-a-GCST90018833	k_Bacteria.p_Bacteroidetes.c_Bacteroidia.o_Bacteroidales.f_Bacteroidaceae.g_Bacteroides.s_Bacteroides_fragilis	Inverse variance weighted	8	-0.107401	0.0458816	0.0192412	-0.197329	-0.0174728	0.898166	0.820921	0.982679	1
ebi-a-GCST90017114	ebi-a-GCST90018833	Depression || id:ebi-a-GCST90018833	phylum Firmicutes id.1672	Inverse variance weighted	6	-0.291363	0.127638	0.0224463	-0.541533	-0.0411926	0.747245	0.581856	0.959644	1
ebi-a-GCST90016995	ebi-a-GCST90018833	Depression || id:ebi-a-GCST90018833	genus Escherichia Shigella id.3504	Inverse variance weighted	4	-0.269764	0.120574	0.0252641	-0.506089	-0.03344	0.763559	0.602849	0.967113	1
ebi-a-GCST90016991	ebi-a-GCST90018833	Depression || id:ebi-a-GCST90018833	genus Eisenbergiella id.11304	Inverse variance weighted	5	-0.153791	0.0698972	0.0277897	-0.290789	-0.0167923	0.857451	0.747673	0.983348	1
ebi-a-GCST90017045	ebi-a-GCST90018833	Depression || id:ebi-a-GCST90018833	genus Prevotella9 id.11183	Inverse variance weighted	6	0.192533	0.0891225	0.0307483	0.0178526	0.367213	1.21232	1.01801	1.44371	1
ebi-a-GCST90016926	ebi-a-GCST90018833	Depression || id:ebi-a-GCST90018833	family Alcaligenaceae id.2875	Inverse variance weighted	7	0.225294	0.105596	0.0328801	0.0183257	0.432263	1.25269	1.01849	1.54074	1
ebi-a-GCST90016971	ebi-a-GCST90018833	Depression || id:ebi-a-GCST90018833	genus Bilophila id.3170	Inverse variance weighted	6	0.28644	0.136239	0.0355112	0.0194114	0.553469	1.33168	1.0196	1.73928	1
ebi-a-GCST90016980	ebi-a-GCST90018833	Depression || id:ebi-a-GCST90018833	genus Clostridium sensustricto1 id.1873	Inverse variance weighted	6	-0.203673	0.0972633	0.0362568	-0.394309	-0.0130368	0.815729	0.674146	0.987048	1
ebi-a-GCST90027696	ebi-a-GCST90018833	Depression || id:ebi-a-GCST90018833	k_Bacteria.p_Bacteroidetes.c_Bacteroidia.o_Bacteroidales.f_Porphyromonadaceae.g_Coprobacter	Inverse variance weighted	6	0.101612	0.0486882	0.0368885	0.00618321	0.197041	1.10695	1.0062	1.21779	1
ebi-a-GCST90017020	ebi-a-GCST90018833	Depression || id:ebi-a-GCST90018833	genus Lachnoclostridium id.11308	Inverse variance weighted	6	-0.242674	0.124259	0.0508246	-0.486222	0.000875041	0.784528	0.614945	1.00088	1
ebi-a-GCST90017007	ebi-a-GCST90018833	Depression || id:ebi-a-GCST90018833	genus Faecalibacterium id.2057	Inverse variance weighted	3	0.185695	0.096034	0.0531573	-0.00253138	0.373922	1.20406	0.997472	1.45342	1
ebi-a-GCST90016919	ebi-a-GCST90018833	Depression || id:ebi-a-GCST90018833	class Melainabacteria id.1589	Inverse variance weighted	4	0.138806	0.0721041	0.05422	-0.00251824	0.28013	1.1489	0.997485	1.3233	1
ebi-a-GCST90027797	ebi-a-GCST90018833	Depression || id:ebi-a-GCST90018833	k_Bacteria.p_Firmicutes.c_Clostridia.o_Clostridiales.f_Ruminococcaceae.g_Faecalibacterium.s_Faecalibacterium_prausnitzii	Inverse variance weighted	5	-0.187141	0.0975182	0.054979	-0.378277	0.00399417	0.829326	0.685041	1.004	1
ebi-a-GCST90027754	ebi-a-GCST90018833	Depression || id:ebi-a-GCST90018833	k_Bacteria.p_Actinobacteria.c_Actinobacteria.o_Bifidobacteriales.f_Bifidobacteriaceae.g_Bifidobacterium.s_Bifidobacterium_adolescentis	Inverse variance weighted	8	-0.09596	0.0503126	0.0564849	-0.194573	0.00265272	0.9085	0.823186	1.00266	1
ebi-a-GCST90016953	ebi-a-GCST90018833	Depression || id:ebi-a-GCST90018833	unknown family id.1000001214	Inverse variance weighted	4	0.137815	0.0725002	0.0573164	-0.00428549	0.279915	1.14776	0.995724	1.32302	1
ebi-a-GCST90017077	ebi-a-GCST90018833	Depression || id:ebi-a-GCST90018833	unknown genus id.1000001215	Inverse variance weighted	4	0.137815	0.0725002	0.0573164	-0.00428549	0.279915	1.14776	0.995724	1.32302	1
ebi-a-GCST90017100	ebi-a-GCST90018833	Depression || id:ebi-a-GCST90018833	order Gastranaerophilales id.1591	Inverse variance weighted	4	0.137815	0.0725002	0.0573164	-0.00428549	0.279915	1.14776	0.995724	1.32302	1
ebi-a-GCST90016932	ebi-a-GCST90018833	Depression || id:ebi-a-GCST90018833	family Clostridiales vadin BB60 group id.11286	Inverse variance weighted	10	-0.111863	0.0597457	0.0611631	-0.228964	0.00523882	0.894167	0.795357	1.00525	1
ebi-a-GCST90017076	ebi-a-GCST90018833	Depression || id:ebi-a-GCST90018833	unknown genus id.1000000073	Inverse variance weighted	10	-0.111863	0.0597457	0.0611631	-0.228964	0.00523882	0.894167	0.795357	1.00525	1
ebi-a-GCST90027720	ebi-a-GCST90018833	Depression || id:ebi-a-GCST90018833	k_Bacteria.p_Firmicutes.c_Erysipelotrichia.o_Erysipelotrichales.f_Erysipelotrichaceae.g_Erysipelotrichaceae_noname	Inverse variance weighted	7	-0.0871828	0.0477413	0.0678274	-0.180756	0.00639009	0.91651	0.834639	1.00641	1
ebi-a-GCST90027779	ebi-a-GCST90018833	Depression || id:ebi-a-GCST90018833	k_Bacteria.p_Bacteroidetes.c_Bacteroidia.o_Bacteroidales.f_Rikenellaceae.g_Alistipes.s_Alistipes_senegalensis	Inverse variance weighted	5	-0.127132	0.0711528	0.073979	-0.266591	0.0123277	0.880618	0.765986	1.0124	1
ebi-a-GCST90027669	ebi-a-GCST90018833	Depression || id:ebi-a-GCST90018833	k_Bacteria.p_Firmicutes.c_Bacilli.o_Lactobacillales.f_Lactobacillaceae	Inverse variance weighted	5	-0.0700158	0.0391998	0.074079	-0.146848	0.00681587	0.932379	0.863426	1.00684	1
ebi-a-GCST90017075	ebi-a-GCST90018833	Depression || id:ebi-a-GCST90018833	genus Tyzzerella3 id.11335	Inverse variance weighted	9	0.087679	0.0494487	0.0762069	-0.00924038	0.184598	1.09164	0.990802	1.20274	1
ebi-a-GCST90016936	ebi-a-GCST90018833	Depression || id:ebi-a-GCST90018833	family Enterobacteriaceae id.3469	Inverse variance weighted	3	-0.24367	0.140861	0.0836542	-0.519758	0.0324169	0.783746	0.594665	1.03295	1
ebi-a-GCST90017098	ebi-a-GCST90018833	Depression || id:ebi-a-GCST90018833	order Enterobacteriales id.3468	Inverse variance weighted	3	-0.24367	0.140861	0.0836542	-0.519758	0.0324169	0.783746	0.594665	1.03295	1
ebi-a-GCST90016981	ebi-a-GCST90018833	Depression || id:ebi-a-GCST90018833	genus Collinsella id.815	Inverse variance weighted	3	-0.248099	0.14951	0.0970311	-0.541139	0.0449396	0.780282	0.582085	1.04596	1
ebi-a-GCST90017073	ebi-a-GCST90018833	Depression || id:ebi-a-GCST90018833	genus Terrisporobacter id.11348	Inverse variance weighted	2	0.182844	0.110344	0.0975115	-0.0334299	0.399119	1.20063	0.967123	1.49051	1
ebi-a-GCST90017061	ebi-a-GCST90018833	Depression || id:ebi-a-GCST90018833	genus Ruminococcaceae UCG014 id.11371	Inverse variance weighted	6	-0.1291	0.0783671	0.0994824	-0.282699	0.0245001	0.878886	0.753747	1.0248	1
ebi-a-GCST90027703	ebi-a-GCST90018833	Depression || id:ebi-a-GCST90018833	k_Bacteria.p_Firmicutes.c_Bacilli.o_Lactobacillales.f_Streptococcaceae.g_Streptococcus	Inverse variance weighted	7	-0.0944151	0.0574596	0.10035	-0.207036	0.0182057	0.909905	0.812991	1.01837	1
ebi-a-GCST90027789	ebi-a-GCST90018833	Depression || id:ebi-a-GCST90018833	k_Bacteria.p_Firmicutes.c_Clostridia.o_Clostridiales.f_Clostridiales_noname.g_Pseudoflavonifractor.s_Pseudoflavonifractor_capillosus	Inverse variance weighted	6	-0.0844245	0.0519749	0.104305	-0.186295	0.0174462	0.919041	0.830028	1.0176	1
ebi-a-GCST90027853	ebi-a-GCST90018833	Depression || id:ebi-a-GCST90018833	k_Bacteria.p_Firmicutes.c_Clostridia.o_Clostridiales.f_Lachnospiraceae.g_Lachnospiraceae_noname.s_Lachnospiraceae_bacterium_8_1_57FAA	Inverse variance weighted	9	-0.0464527	0.029767	0.118631	-0.104796	0.0118905	0.95461	0.900508	1.01196	1
ebi-a-GCST90027729	ebi-a-GCST90018833	Depression || id:ebi-a-GCST90018833	k_Bacteria.p_Proteobacteria.c_Betaproteobacteria.o_Burkholderiales.f_Sutterellaceae.g_Sutterella	Inverse variance weighted	2	-0.165055	0.106026	0.119534	-0.372866	0.0427571	0.847847	0.688757	1.04368	1
ebi-a-GCST90027686	ebi-a-GCST90018833	Depression || id:ebi-a-GCST90018833	k_Bacteria.p_Verrucomicrobia.c_Verrucomicrobiae.o_Verrucomicrobiales.f_Verrucomicrobiaceae	Inverse variance weighted	6	-0.0852513	0.0560779	0.128453	-0.195164	0.0246614	0.918282	0.8227	1.02497	1
ebi-a-GCST90027752	ebi-a-GCST90018833	Depression || id:ebi-a-GCST90018833	k_Bacteria.p_Verrucomicrobia	Inverse variance weighted	6	-0.0852463	0.0560755	0.128459	-0.195154	0.0246616	0.918286	0.822708	1.02497	1
ebi-a-GCST90027660	ebi-a-GCST90018833	Depression || id:ebi-a-GCST90018833	k_Bacteria.p_Verrucomicrobia.c_Verrucomicrobiae	Inverse variance weighted	6	-0.085249	0.0560791	0.128472	-0.195164	0.0246661	0.918284	0.8227	1.02497	1
ebi-a-GCST90027747	ebi-a-GCST90018833	Depression || id:ebi-a-GCST90018833	k_Bacteria.p_Verrucomicrobia.c_Verrucomicrobiae.o_Verrucomicrobiales	Inverse variance weighted	6	-0.0852508	0.0560803	0.128472	-0.195168	0.0246667	0.918282	0.822696	1.02497	1
ebi-a-GCST90027734	ebi-a-GCST90018833	Depression || id:ebi-a-GCST90018833	k_Bacteria.p_Verrucomicrobia.c_Verrucomicrobiae.o_Verrucomicrobiales.f_Verrucomicrobiaceae.g_Akkermansia	Inverse variance weighted	6	-0.0852759	0.0560997	0.128491	-0.195231	0.0246795	0.918259	0.822644	1.02499	1
ebi-a-GCST90027819	ebi-a-GCST90018833	Depression || id:ebi-a-GCST90018833	k_Bacteria.p_Verrucomicrobia.c_Verrucomicrobiae.o_Verrucomicrobiales.f_Verrucomicrobiaceae.g_Akkermansia.s_Akkermansia_muciniphila	Inverse variance weighted	6	-0.0851389	0.0560328	0.12865	-0.194963	0.0246854	0.918385	0.822865	1.02499	1
ebi-a-GCST90017116	ebi-a-GCST90018833	Depression || id:ebi-a-GCST90018833	phylum Proteobacteria id.2375	Inverse variance weighted	4	-0.207648	0.138357	0.133404	-0.478827	0.0635319	0.812493	0.61951	1.06559	1
ebi-a-GCST90016990	ebi-a-GCST90018833	Depression || id:ebi-a-GCST90018833	genus Eggerthella id.819	Inverse variance weighted	5	-0.0978211	0.0656299	0.136094	-0.226456	0.0308135	0.906811	0.797355	1.03129	1
ebi-a-GCST90027842	ebi-a-GCST90018833	Depression || id:ebi-a-GCST90018833	k_Bacteria.p_Firmicutes.c_Clostridia.o_Clostridiales.f_Lachnospiraceae.g_Butyrivibrio.s_Butyrivibrio_crossotus	Inverse variance weighted	7	0.0405416	0.0272039	0.136149	-0.012778	0.0938612	1.04137	0.987303	1.09841	1
ebi-a-GCST90027672	ebi-a-GCST90018833	Depression || id:ebi-a-GCST90018833	k_Bacteria.p_Firmicutes.c_Clostridia.o_Clostridiales.f_Clostridiales_noname	Inverse variance weighted	6	-0.09569	0.0647962	0.139734	-0.22269	0.0313106	0.908746	0.800363	1.03181	1
ebi-a-GCST90027793	ebi-a-GCST90018833	Depression || id:ebi-a-GCST90018833	k_Bacteria.p_Firmicutes.c_Clostridia.o_Clostridiales.f_Eubacteriaceae.g_Eubacterium.s_Eubacterium_rectale	Inverse variance weighted	3	0.141537	0.0977911	0.1478	-0.0501331	0.333208	1.15204	0.951103	1.39544	1
ebi-a-GCST90027727	ebi-a-GCST90018833	Depression || id:ebi-a-GCST90018833	k_Bacteria.p_Proteobacteria.c_Betaproteobacteria.o_Burkholderiales.f_Sutterellaceae.g_Parasutterella	Inverse variance weighted	10	-0.062392	0.0432083	0.148743	-0.14708	0.0222961	0.939514	0.863225	1.02255	1
ebi-a-GCST90027657	ebi-a-GCST90018833	Depression || id:ebi-a-GCST90018833	k_Bacteria.p_Proteobacteria.c_Betaproteobacteria	Inverse variance weighted	6	-0.105145	0.0729314	0.149387	-0.248091	0.0378003	0.900194	0.780289	1.03852	1
ebi-a-GCST90027743	ebi-a-GCST90018833	Depression || id:ebi-a-GCST90018833	k_Bacteria.p_Proteobacteria.c_Betaproteobacteria.o_Burkholderiales	Inverse variance weighted	6	-0.105128	0.072932	0.149457	-0.248075	0.0378187	0.900209	0.780302	1.03854	1
ebi-a-GCST90027811	ebi-a-GCST90018833	Depression || id:ebi-a-GCST90018833	k_Bacteria.p_Proteobacteria.c_Betaproteobacteria.o_Burkholderiales.f_Sutterellaceae.g_Parasutterella.s_Parasutterella_excrementihominis	Inverse variance weighted	10	-0.0623328	0.0432643	0.149656	-0.147131	0.0224651	0.93957	0.863181	1.02272	1
ebi-a-GCST90027751	ebi-a-GCST90018833	Depression || id:ebi-a-GCST90018833	k_Bacteria.p_Proteobacteria	Inverse variance weighted	5	-0.0950735	0.0661293	0.150521	-0.224687	0.0345398	0.909306	0.798766	1.03514	1
ebi-a-GCST90027736	ebi-a-GCST90018833	Depression || id:ebi-a-GCST90018833	k_Bacteria.p_Actinobacteria.c_Actinobacteria.o_Bifidobacteriales	Inverse variance weighted	6	-0.0850017	0.0592287	0.151246	-0.20109	0.0310864	0.918511	0.817839	1.03157	1
ebi-a-GCST90027662	ebi-a-GCST90018833	Depression || id:ebi-a-GCST90018833	k_Bacteria.p_Actinobacteria.c_Actinobacteria.o_Bifidobacteriales.f_Bifidobacteriaceae	Inverse variance weighted	6	-0.0849848	0.0592246	0.151299	-0.201065	0.0310955	0.918526	0.817859	1.03158	1
ebi-a-GCST90027688	ebi-a-GCST90018833	Depression || id:ebi-a-GCST90018833	k_Bacteria.p_Actinobacteria.c_Actinobacteria.o_Bifidobacteriales.f_Bifidobacteriaceae.g_Bifidobacterium	Inverse variance weighted	6	-0.0873632	0.0609328	0.15164	-0.206792	0.0320651	0.916344	0.813189	1.03258	1
ebi-a-GCST90017083	ebi-a-GCST90018833	Depression || id:ebi-a-GCST90018833	unknown genus id.2041	Inverse variance weighted	6	-0.100703	0.0708992	0.155499	-0.239666	0.038259	0.904201	0.786891	1.039	1
ebi-a-GCST90027799	ebi-a-GCST90018833	Depression || id:ebi-a-GCST90018833	k_Bacteria.p_Firmicutes.c_Clostridia.o_Clostridiales.f_Ruminococcaceae.g_Ruminococcus.s_Ruminococcus_bromii	Inverse variance weighted	4	0.0939233	0.0663373	0.156821	-0.0360979	0.223945	1.09848	0.964546	1.251	1
ebi-a-GCST90017039	ebi-a-GCST90018833	Depression || id:ebi-a-GCST90018833	genus Parabacteroides id.954	Inverse variance weighted	3	0.202553	0.143161	0.157108	-0.0780418	0.483148	1.22453	0.924926	1.62117	1
ebi-a-GCST90016929	ebi-a-GCST90018833	Depression || id:ebi-a-GCST90018833	family Bifidobacteriaceae id.433	Inverse variance weighted	6	-0.119397	0.0846171	0.158237	-0.285247	0.0464525	0.887455	0.751829	1.04755	1
ebi-a-GCST90017093	ebi-a-GCST90018833	Depression || id:ebi-a-GCST90018833	order Bifidobacteriales id.432	Inverse variance weighted	6	-0.119397	0.0846171	0.158237	-0.285247	0.0464525	0.887455	0.751829	1.04755	1
ebi-a-GCST90016970	ebi-a-GCST90018833	Depression || id:ebi-a-GCST90018833	genus Bifidobacterium id.436	Inverse variance weighted	6	-0.103263	0.074877	0.167863	-0.250022	0.0434957	0.90189	0.778784	1.04446	1
ebi-a-GCST90017069	ebi-a-GCST90018833	Depression || id:ebi-a-GCST90018833	genus Slackia id.825	Inverse variance weighted	4	0.122612	0.0901051	0.173587	-0.0539938	0.299218	1.13045	0.947438	1.3488	1
ebi-a-GCST90016963	ebi-a-GCST90018833	Depression || id:ebi-a-GCST90018833	genus Allisonella id.2174	Inverse variance weighted	4	-0.0694669	0.0526039	0.186646	-0.17257	0.0336367	0.932891	0.841499	1.03421	1
ebi-a-GCST90017088	ebi-a-GCST90018833	Depression || id:ebi-a-GCST90018833	genus Veillonella id.2198	Inverse variance weighted	4	0.129276	0.0978969	0.186657	-0.0626017	0.321154	1.138	0.939317	1.37872	1
ebi-a-GCST90017082	ebi-a-GCST90018833	Depression || id:ebi-a-GCST90018833	unknown genus id.2001	Inverse variance weighted	4	-0.208425	0.158556	0.188671	-0.519194	0.102345	0.811862	0.595	1.10777	1
ebi-a-GCST90016922	ebi-a-GCST90018833	Depression || id:ebi-a-GCST90018833	class Negativicutes id.2164	Inverse variance weighted	7	-0.121928	0.095639	0.202354	-0.30938	0.0655249	0.885212	0.733902	1.06772	1
ebi-a-GCST90017107	ebi-a-GCST90018833	Depression || id:ebi-a-GCST90018833	order Selenomonadales id.2165	Inverse variance weighted	7	-0.121928	0.095639	0.202354	-0.30938	0.0655249	0.885212	0.733902	1.06772	1
ebi-a-GCST90027820	ebi-a-GCST90018833	Depression || id:ebi-a-GCST90018833	k_Bacteria.p_Bacteroidetes.c_Bacteroidia.o_Bacteroidales.f_Bacteroidaceae.g_Bacteroides.s_Bacteroides_caccae	Inverse variance weighted	6	0.101082	0.0795738	0.203979	-0.0548824	0.257047	1.10637	0.946596	1.29311	1
ebi-a-GCST90027678	ebi-a-GCST90018833	Depression || id:ebi-a-GCST90018833	k_Bacteria.p_Firmicutes.c_Negativicutes.o_Selenomonadales.f_Acidaminococcaceae	Inverse variance weighted	3	-0.0776893	0.0614913	0.206438	-0.198212	0.0428336	0.925252	0.820196	1.04376	1
ebi-a-GCST90017052	ebi-a-GCST90018833	Depression || id:ebi-a-GCST90018833	genus Ruminococcaceae NK4A214 group id.11358	Inverse variance weighted	9	-0.0965552	0.0769081	0.209311	-0.247295	0.0541846	0.90796	0.78091	1.05568	1
ebi-a-GCST90016950	ebi-a-GCST90018833	Depression || id:ebi-a-GCST90018833	family Rikenellaceae id.967	Inverse variance weighted	10	-0.117095	0.0937537	0.21168	-0.300852	0.0666627	0.889501	0.740187	1.06893	1
ebi-a-GCST90016974	ebi-a-GCST90018833	Depression || id:ebi-a-GCST90018833	genus Butyricimonas id.945	Inverse variance weighted	8	0.0999848	0.0801204	0.212056	-0.0570511	0.257021	1.10515	0.944546	1.29307	1
ebi-a-GCST90016956	ebi-a-GCST90018833	Depression || id:ebi-a-GCST90018833	family Veillonellaceae id.2172	Inverse variance weighted	9	-0.123128	0.0999442	0.217959	-0.319019	0.0727621	0.88415	0.726862	1.07547	1
ebi-a-GCST90027762	ebi-a-GCST90018833	Depression || id:ebi-a-GCST90018833	k_Bacteria.p_Bacteroidetes.c_Bacteroidia.o_Bacteroidales.f_Bacteroidales_noname.g_Bacteroidales_noname.s_Bacteroidales_bacterium_ph8	Inverse variance weighted	3	-0.119078	0.0968109	0.218695	-0.308827	0.0706714	0.887739	0.734307	1.07323	1
ebi-a-GCST90016978	ebi-a-GCST90018833	Depression || id:ebi-a-GCST90018833	genus Christensenellaceae R 7group id.11283	Inverse variance weighted	3	-0.20283	0.165305	0.219822	-0.526829	0.121168	0.816417	0.590474	1.12882	1
ebi-a-GCST90016910	ebi-a-GCST90018833	Depression || id:ebi-a-GCST90018833	class Bacilli id.1673	Inverse variance weighted	10	-0.116389	0.0949204	0.220131	-0.302433	0.0696546	0.890129	0.739018	1.07214	1
ebi-a-GCST90027658	ebi-a-GCST90018833	Depression || id:ebi-a-GCST90018833	k_Bacteria.p_Proteobacteria.c_Deltaproteobacteria	Inverse variance weighted	3	-0.114811	0.093679	0.220358	-0.298422	0.0688	0.891535	0.741988	1.07122	1
ebi-a-GCST90027683	ebi-a-GCST90018833	Depression || id:ebi-a-GCST90018833	k_Bacteria.p_Proteobacteria.c_Deltaproteobacteria.o_Desulfovibrionales.f_Desulfovibrionaceae	Inverse variance weighted	3	-0.114819	0.0936886	0.220374	-0.298448	0.0688111	0.891528	0.741969	1.07123	1
ebi-a-GCST90027744	ebi-a-GCST90018833	Depression || id:ebi-a-GCST90018833	k_Bacteria.p_Proteobacteria.c_Deltaproteobacteria.o_Desulfovibrionales	Inverse variance weighted	3	-0.1148	0.0936739	0.220377	-0.298401	0.0688011	0.891545	0.742004	1.07122	1
ebi-a-GCST90016918	ebi-a-GCST90018833	Depression || id:ebi-a-GCST90018833	class Lentisphaeria id.2250	Inverse variance weighted	6	0.0701406	0.0579153	0.225861	-0.0433734	0.183655	1.07266	0.957554	1.2016	1
ebi-a-GCST90017109	ebi-a-GCST90018833	Depression || id:ebi-a-GCST90018833	order Victivallales id.2254	Inverse variance weighted	6	0.0701406	0.0579153	0.225861	-0.0433734	0.183655	1.07266	0.957554	1.2016	1
ebi-a-GCST90027665	ebi-a-GCST90018833	Depression || id:ebi-a-GCST90018833	k_Bacteria.p_Bacteroidetes.c_Bacteroidia.o_Bacteroidales.f_Bacteroidales_noname	Inverse variance weighted	3	-0.117185	0.0968245	0.226171	-0.306961	0.0725911	0.889421	0.735679	1.07529	1
ebi-a-GCST90027694	ebi-a-GCST90018833	Depression || id:ebi-a-GCST90018833	k_Bacteria.p_Bacteroidetes.c_Bacteroidia.o_Bacteroidales.f_Bacteroidales_noname.g_Bacteroidales_noname	Inverse variance weighted	3	-0.117202	0.0968439	0.226195	-0.307016	0.0726119	0.889405	0.735639	1.07531	1
ebi-a-GCST90027837	ebi-a-GCST90018833	Depression || id:ebi-a-GCST90018833	k_Bacteria.p_Bacteroidetes.c_Bacteroidia.o_Bacteroidales.f_Bacteroidaceae.g_Bacteroides.s_Bacteroides_uniformis	Inverse variance weighted	3	-0.121142	0.100391	0.227551	-0.317909	0.0756257	0.885909	0.727669	1.07856	1
ebi-a-GCST90027716	ebi-a-GCST90018833	Depression || id:ebi-a-GCST90018833	k_Bacteria.p_Firmicutes.c_Clostridia.o_Clostridiales.f_Ruminococcaceae.g_Faecalibacterium	Inverse variance weighted	4	-0.140745	0.116775	0.228103	-0.369624	0.0881349	0.868711	0.690994	1.09214	1
ebi-a-GCST90017056	ebi-a-GCST90018833	Depression || id:ebi-a-GCST90018833	genus Ruminococcaceae UCG005 id.11363	Inverse variance weighted	9	0.0890561	0.0743535	0.231018	-0.0566767	0.234789	1.09314	0.9449	1.26464	1
ebi-a-GCST90017081	ebi-a-GCST90018833	Depression || id:ebi-a-GCST90018833	unknown genus id.1868	Inverse variance weighted	8	-0.0958006	0.080477	0.233885	-0.253536	0.0619344	0.908645	0.776052	1.06389	1
ebi-a-GCST90017110	ebi-a-GCST90018833	Depression || id:ebi-a-GCST90018833	phylum Actinobacteria id.400	Inverse variance weighted	9	-0.103813	0.0873387	0.234588	-0.274997	0.067371	0.901394	0.759575	1.06969	1
ebi-a-GCST90027699	ebi-a-GCST90018833	Depression || id:ebi-a-GCST90018833	k_Bacteria.p_Bacteroidetes.c_Bacteroidia.o_Bacteroidales.f_Prevotellaceae.g_Paraprevotella	Inverse variance weighted	5	-0.0976813	0.0824522	0.236135	-0.259288	0.0639249	0.906938	0.771601	1.06601	1
ebi-a-GCST90027782	ebi-a-GCST90018833	Depression || id:ebi-a-GCST90018833	k_Bacteria.p_Firmicutes.c_Bacilli.o_Lactobacillales.f_Lactobacillaceae.g_Lactobacillus.s_Lactobacillus_delbrueckii	Inverse variance weighted	6	0.0364729	0.0309802	0.239077	-0.0242483	0.0971942	1.03715	0.976043	1.10207	1
ebi-a-GCST90027821	ebi-a-GCST90018833	Depression || id:ebi-a-GCST90018833	k_Bacteria.p_Bacteroidetes.c_Bacteroidia.o_Bacteroidales.f_Bacteroidaceae.g_Bacteroides.s_Bacteroides_cellulosilyticus	Inverse variance weighted	4	-0.102861	0.0884474	0.244843	-0.276218	0.0704954	0.902252	0.758647	1.07304	1
ebi-a-GCST90016967	ebi-a-GCST90018833	Depression || id:ebi-a-GCST90018833	genus Anaerotruncus id.2054	Inverse variance weighted	5	0.159724	0.137379	0.24497	-0.109538	0.428986	1.17319	0.896248	1.5357	1
ebi-a-GCST90017046	ebi-a-GCST90018833	Depression || id:ebi-a-GCST90018833	genus Rikenellaceae RC9 gut group id.11191	Inverse variance weighted	6	0.053847	0.0473818	0.255769	-0.0390213	0.146715	1.05532	0.96173	1.15802	1
ebi-a-GCST90027827	ebi-a-GCST90018833	Depression || id:ebi-a-GCST90018833	k_Bacteria.p_Bacteroidetes.c_Bacteroidia.o_Bacteroidales.f_Bacteroidaceae.g_Bacteroides.s_Bacteroides_finegoldii	Inverse variance weighted	9	0.0333224	0.0293268	0.255856	-0.0241583	0.090803	1.03388	0.976131	1.09505	1
ebi-a-GCST90016996	ebi-a-GCST90018833	Depression || id:ebi-a-GCST90018833	genus Eubacterium brachy group id.11296	Inverse variance weighted	4	0.0760773	0.0671882	0.257508	-0.0556116	0.207766	1.07905	0.945906	1.23093	1
ebi-a-GCST90027671	ebi-a-GCST90018833	Depression || id:ebi-a-GCST90018833	k_Bacteria.p_Firmicutes.c_Clostridia.o_Clostridiales.f_Clostridiaceae	Inverse variance weighted	9	-0.0434183	0.038555	0.260107	-0.118986	0.0321496	0.957511	0.88782	1.03267	1
ebi-a-GCST90027692	ebi-a-GCST90018833	Depression || id:ebi-a-GCST90018833	k_Bacteria.p_Actinobacteria.c_Actinobacteria.o_Coriobacteriales.f_Coriobacteriaceae.g_Gordonibacter	Inverse variance weighted	3	0.0404895	0.0363895	0.26585	-0.0308339	0.111813	1.04132	0.969637	1.1183	1
ebi-a-GCST90017071	ebi-a-GCST90018833	Depression || id:ebi-a-GCST90018833	genus Subdoligranulum id.2070	Inverse variance weighted	7	0.118357	0.106998	0.26866	-0.0913601	0.328074	1.12565	0.912689	1.38829	1
ebi-a-GCST90017051	ebi-a-GCST90018833	Depression || id:ebi-a-GCST90018833	genus Ruminiclostridium9 id.11357	Inverse variance weighted	5	-0.18223	0.166591	0.274009	-0.508748	0.144288	0.83341	0.601248	1.15522	1
ebi-a-GCST90017021	ebi-a-GCST90018833	Depression || id:ebi-a-GCST90018833	genus Lachnospiraceae FCS020 group id.11314	Inverse variance weighted	7	0.0895173	0.0819673	0.274785	-0.0711387	0.250173	1.09365	0.931333	1.28425	1
ebi-a-GCST90027706	ebi-a-GCST90018833	Depression || id:ebi-a-GCST90018833	k_Bacteria.p_Firmicutes.c_Clostridia.o_Clostridiales.f_Clostridiales_noname.g_Pseudoflavonifractor	Inverse variance weighted	4	-0.0693675	0.0641037	0.279202	-0.195011	0.0562757	0.932984	0.822826	1.05789	1
ebi-a-GCST90017054	ebi-a-GCST90018833	Depression || id:ebi-a-GCST90018833	genus Ruminococcaceae UCG003 id.11361	Inverse variance weighted	10	-0.0774251	0.0716838	0.280101	-0.217925	0.0630751	0.925496	0.804185	1.06511	1
ebi-a-GCST90016917	ebi-a-GCST90018833	Depression || id:ebi-a-GCST90018833	class Gammaproteobacteria id.3303	Inverse variance weighted	3	0.157552	0.147789	0.286398	-0.132115	0.447219	1.17064	0.87624	1.56396	1
ebi-a-GCST90017072	ebi-a-GCST90018833	Depression || id:ebi-a-GCST90018833	genus Sutterella id.2896	Inverse variance weighted	4	0.114811	0.107856	0.287109	-0.0965868	0.326209	1.12166	0.907931	1.3857	1
ebi-a-GCST90017025	ebi-a-GCST90018833	Depression || id:ebi-a-GCST90018833	genus Lachnospiraceae UCG001 id.11321	Inverse variance weighted	7	-0.0736895	0.0700029	0.292495	-0.210895	0.0635162	0.92896	0.809859	1.06558	1
ebi-a-GCST90027774	ebi-a-GCST90018833	Depression || id:ebi-a-GCST90018833	k_Bacteria.p_Bacteroidetes.c_Bacteroidia.o_Bacteroidales.f_Prevotellaceae.g_Prevotella.s_Prevotella_copri	Inverse variance weighted	4	0.0822891	0.0783647	0.293682	-0.0713057	0.235884	1.08577	0.931177	1.26603	1
ebi-a-GCST90027844	ebi-a-GCST90018833	Depression || id:ebi-a-GCST90018833	k_Bacteria.p_Firmicutes.c_Clostridia.o_Clostridiales.f_Lachnospiraceae.g_Coprococcus.s_Coprococcus_comes	Inverse variance weighted	7	-0.0544787	0.0519422	0.294256	-0.156285	0.0473281	0.946979	0.855315	1.04847	1
ebi-a-GCST90027693	ebi-a-GCST90018833	Depression || id:ebi-a-GCST90018833	k_Bacteria.p_Bacteroidetes.c_Bacteroidia.o_Bacteroidales.f_Bacteroidaceae.g_Bacteroides	Inverse variance weighted	6	-0.113364	0.108385	0.295589	-0.3258	0.0990707	0.892825	0.72195	1.10414	1
ebi-a-GCST90017101	ebi-a-GCST90018833	Depression || id:ebi-a-GCST90018833	order Lactobacillales id.1800	Inverse variance weighted	9	-0.110846	0.108321	0.306158	-0.323155	0.101462	0.895076	0.723862	1.10679	1
ebi-a-GCST90027766	ebi-a-GCST90018833	Depression || id:ebi-a-GCST90018833	k_Bacteria.p_Bacteroidetes.c_Bacteroidia.o_Bacteroidales.f_Porphyromonadaceae.g_Parabacteroides.s_Parabacteroides_distasonis	Inverse variance weighted	4	-0.0708292	0.0692903	0.306682	-0.206638	0.0649798	0.931621	0.813314	1.06714	1
ebi-a-GCST90027728	ebi-a-GCST90018833	Depression || id:ebi-a-GCST90018833	k_Bacteria.p_Proteobacteria.c_Betaproteobacteria.o_Burkholderiales.f_Sutterellaceae.g_Sutterellaceae_unclassified	Inverse variance weighted	3	0.0751657	0.0736184	0.307246	-0.0691264	0.219458	1.07806	0.933209	1.2454	1
ebi-a-GCST90016945	ebi-a-GCST90018833	Depression || id:ebi-a-GCST90018833	family Peptococcaceae id.2024	Inverse variance weighted	8	-0.0694272	0.0684694	0.310588	-0.203627	0.0647727	0.932928	0.815766	1.06692	1
ebi-a-GCST90027787	ebi-a-GCST90018833	Depression || id:ebi-a-GCST90018833	k_Bacteria.p_Firmicutes.c_Clostridia.o_Clostridiales.f_Clostridiaceae.g_Clostridium.s_Clostridium_leptum	Inverse variance weighted	5	0.0540119	0.0536542	0.314095	-0.0511503	0.159174	1.0555	0.950136	1.17254	1
ebi-a-GCST90016982	ebi-a-GCST90018833	Depression || id:ebi-a-GCST90018833	genus Coprobacter id.949	Inverse variance weighted	5	-0.0724858	0.0720886	0.314651	-0.213779	0.0688078	0.930079	0.807527	1.07123	1
ebi-a-GCST90017006	ebi-a-GCST90018833	Depression || id:ebi-a-GCST90018833	genus Eubacterium xylanophilum group id.14375	Inverse variance weighted	7	-0.0782464	0.0795787	0.32548	-0.234221	0.0777278	0.924737	0.791187	1.08083	1
ebi-a-GCST90016997	ebi-a-GCST90018833	Depression || id:ebi-a-GCST90018833	genus Eubacterium coprostanoligenes group id.11375	Inverse variance weighted	6	0.127428	0.131224	0.331512	-0.129771	0.384626	1.1359	0.878297	1.46906	1
ebi-a-GCST90016969	ebi-a-GCST90018833	Depression || id:ebi-a-GCST90018833	genus Barnesiella id.944	Inverse variance weighted	10	-0.0812367	0.0840011	0.333499	-0.245879	0.0834055	0.921975	0.782017	1.08698	1
ebi-a-GCST90027758	ebi-a-GCST90018833	Depression || id:ebi-a-GCST90018833	k_Bacteria.p_Actinobacteria.c_Actinobacteria.o_Coriobacteriales.f_Coriobacteriaceae.g_Adlercreutzia.s_Adlercreutzia_equolifaciens	Inverse variance weighted	4	-0.0901823	0.0944355	0.339597	-0.275276	0.0949114	0.913765	0.759363	1.09956	1
ebi-a-GCST90027701	ebi-a-GCST90018833	Depression || id:ebi-a-GCST90018833	k_Bacteria.p_Bacteroidetes.c_Bacteroidia.o_Bacteroidales.f_Rikenellaceae.g_Alistipes	Inverse variance weighted	3	-0.104992	0.111192	0.345046	-0.322928	0.112944	0.900332	0.724026	1.11957	1
ebi-a-GCST90027730	ebi-a-GCST90018833	Depression || id:ebi-a-GCST90018833	k_Bacteria.p_Proteobacteria.c_Deltaproteobacteria.o_Desulfovibrionales.f_Desulfovibrionaceae.g_Bilophila	Inverse variance weighted	3	-0.134569	0.142974	0.346597	-0.414797	0.14566	0.874093	0.660474	1.1568	1
ebi-a-GCST90027808	ebi-a-GCST90018833	Depression || id:ebi-a-GCST90018833	k_Bacteria.p_Firmicutes.c_Negativicutes.o_Selenomonadales.f_Veillonellaceae.g_Veillonella.s_Veillonella_unclassified	Inverse variance weighted	7	-0.0344672	0.0366587	0.347105	-0.106318	0.0373839	0.96612	0.899138	1.03809	1
ebi-a-GCST90027668	ebi-a-GCST90018833	Depression || id:ebi-a-GCST90018833	k_Bacteria.p_Bacteroidetes.c_Bacteroidia.o_Bacteroidales.f_Rikenellaceae	Inverse variance weighted	3	-0.104929	0.111705	0.347557	-0.323871	0.114013	0.900389	0.723344	1.12077	1
ebi-a-GCST90016939	ebi-a-GCST90018833	Depression || id:ebi-a-GCST90018833	family Family XIII id.1957	Inverse variance weighted	6	-0.112043	0.119692	0.349224	-0.34664	0.122553	0.894006	0.70706	1.13038	1
ebi-a-GCST90017012	ebi-a-GCST90018833	Depression || id:ebi-a-GCST90018833	genus Gordonibacter id.821	Inverse variance weighted	3	-0.145884	0.155919	0.349457	-0.451485	0.159716	0.864258	0.636682	1.17318	1
ebi-a-GCST90017053	ebi-a-GCST90018833	Depression || id:ebi-a-GCST90018833	genus Ruminococcaceae UCG002 id.11360	Inverse variance weighted	10	-0.0778739	0.0841691	0.354858	-0.242845	0.0870974	0.925081	0.784393	1.091	1
ebi-a-GCST90016962	ebi-a-GCST90018833	Depression || id:ebi-a-GCST90018833	genus Alistipes id.968	Inverse variance weighted	5	0.127514	0.138137	0.355956	-0.143235	0.398264	1.136	0.86655	1.48924	1
ebi-a-GCST90016987	ebi-a-GCST90018833	Depression || id:ebi-a-GCST90018833	genus Desulfovibrio id.3173	Inverse variance weighted	5	-0.0892422	0.0969566	0.357346	-0.279277	0.100793	0.914624	0.75633	1.10605	1
ebi-a-GCST90027776	ebi-a-GCST90018833	Depression || id:ebi-a-GCST90018833	k_Bacteria.p_Bacteroidetes.c_Bacteroidia.o_Bacteroidales.f_Rikenellaceae.g_Alistipes.s_Alistipes_indistinctus	Inverse variance weighted	10	0.0469034	0.0509973	0.357717	-0.0530512	0.146858	1.04802	0.948331	1.15819	1
ebi-a-GCST90017094	ebi-a-GCST90018833	Depression || id:ebi-a-GCST90018833	order Burkholderiales id.2874	Inverse variance weighted	8	0.0841942	0.0925927	0.363194	-0.0972875	0.265676	1.08784	0.907295	1.30431	1
ebi-a-GCST90016940	ebi-a-GCST90018833	Depression || id:ebi-a-GCST90018833	family Lachnospiraceae id.1987	Inverse variance weighted	8	-0.121019	0.133774	0.365652	-0.383216	0.141179	0.886018	0.681666	1.15163	1
ebi-a-GCST90027840	ebi-a-GCST90018833	Depression || id:ebi-a-GCST90018833	k_Bacteria.p_Firmicutes.c_Clostridia.o_Clostridiales.f_Lachnospiraceae.g_Blautia.s_Ruminococcus_obeum	Inverse variance weighted	10	0.0434119	0.0480357	0.366132	-0.0507381	0.137562	1.04437	0.950528	1.14747	1
ebi-a-GCST90027765	ebi-a-GCST90018833	Depression || id:ebi-a-GCST90018833	k_Bacteria.p_Bacteroidetes.c_Bacteroidia.o_Bacteroidales.f_Porphyromonadaceae.g_Odoribacter.s_Odoribacter_splanchnicus	Inverse variance weighted	5	0.0707482	0.0789085	0.36994	-0.0839125	0.225409	1.07331	0.919512	1.25283	1
ebi-a-GCST90027780	ebi-a-GCST90018833	Depression || id:ebi-a-GCST90018833	k_Bacteria.p_Bacteroidetes.c_Bacteroidia.o_Bacteroidales.f_Rikenellaceae.g_Alistipes.s_Alistipes_shahii	Inverse variance weighted	4	-0.0763711	0.0857195	0.37296	-0.244381	0.0916391	0.926472	0.783189	1.09597	1
ebi-a-GCST90027755	ebi-a-GCST90018833	Depression || id:ebi-a-GCST90018833	k_Bacteria.p_Actinobacteria.c_Actinobacteria.o_Bifidobacteriales.f_Bifidobacteriaceae.g_Bifidobacterium.s_Bifidobacterium_bifidum	Inverse variance weighted	11	0.0224897	0.0254684	0.377212	-0.0274283	0.0724077	1.02274	0.972944	1.07509	1
ebi-a-GCST90027732	ebi-a-GCST90018833	Depression || id:ebi-a-GCST90018833	k_Bacteria.p_Proteobacteria.c_Gammaproteobacteria.o_Enterobacteriales.f_Enterobacteriaceae.g_Escherichia	Inverse variance weighted	3	0.0902475	0.102328	0.377809	-0.110316	0.290811	1.09445	0.895551	1.33751	1
ebi-a-GCST90017074	ebi-a-GCST90018833	Depression || id:ebi-a-GCST90018833	genus Turicibacter id.2162	Inverse variance weighted	6	-0.0851575	0.096799	0.379002	-0.274884	0.104568	0.918368	0.759661	1.11023	1
ebi-a-GCST90016965	ebi-a-GCST90018833	Depression || id:ebi-a-GCST90018833	genus Anaerofilum id.2053	Inverse variance weighted	6	-0.0507017	0.058252	0.384089	-0.164876	0.0634721	0.950562	0.847999	1.06553	1
ebi-a-GCST90017041	ebi-a-GCST90018833	Depression || id:ebi-a-GCST90018833	genus Parasutterella id.2892	Inverse variance weighted	11	-0.0706398	0.0811739	0.384176	-0.229741	0.0884612	0.931797	0.79474	1.09249	1
ebi-a-GCST90017044	ebi-a-GCST90018833	Depression || id:ebi-a-GCST90018833	genus Prevotella7 id.11182	Inverse variance weighted	5	-0.0639836	0.0749816	0.39348	-0.210948	0.0829803	0.93802	0.809817	1.08652	1
ebi-a-GCST90027843	ebi-a-GCST90018833	Depression || id:ebi-a-GCST90018833	k_Bacteria.p_Firmicutes.c_Clostridia.o_Clostridiales.f_Lachnospiraceae.g_Coprococcus.s_Coprococcus_catus	Inverse variance weighted	4	-0.083765	0.0981922	0.39362	-0.276222	0.108692	0.919647	0.758645	1.11482	1
ebi-a-GCST90027838	ebi-a-GCST90018833	Depression || id:ebi-a-GCST90018833	k_Bacteria.p_Bacteroidetes.c_Bacteroidia.o_Bacteroidales.f_Bacteroidaceae.g_Bacteroides.s_Bacteroides_vulgatus	Inverse variance weighted	4	0.0694774	0.0814445	0.393624	-0.0901539	0.229109	1.07195	0.913791	1.25748	1
ebi-a-GCST90027833	ebi-a-GCST90018833	Depression || id:ebi-a-GCST90018833	k_Bacteria.p_Bacteroidetes.c_Bacteroidia.o_Bacteroidales.f_Bacteroidaceae.g_Bacteroides.s_Bacteroides_plebeius	Inverse variance weighted	3	-0.0468762	0.0549763	0.393847	-0.15463	0.0608773	0.954206	0.856732	1.06277	1
ebi-a-GCST90017049	ebi-a-GCST90018833	Depression || id:ebi-a-GCST90018833	genus Ruminiclostridium5 id.11355	Inverse variance weighted	6	-0.0867092	0.101849	0.394576	-0.286334	0.112915	0.916944	0.751012	1.11954	1
ebi-a-GCST90017019	ebi-a-GCST90018833	Depression || id:ebi-a-GCST90018833	genus Intestinimonas id.2062	Inverse variance weighted	11	-0.0602669	0.0710711	0.396449	-0.199566	0.0790324	0.941513	0.819086	1.08224	1
ebi-a-GCST90027847	ebi-a-GCST90018833	Depression || id:ebi-a-GCST90018833	k_Bacteria.p_Firmicutes.c_Clostridia.o_Clostridiales.f_Lachnospiraceae.g_Dorea.s_Dorea_longicatena	Inverse variance weighted	4	-0.0740574	0.0886048	0.403258	-0.247723	0.099608	0.928618	0.780576	1.10474	1
ebi-a-GCST90027750	ebi-a-GCST90018833	Depression || id:ebi-a-GCST90018833	k_Bacteria.p_Firmicutes	Inverse variance weighted	4	0.106501	0.129573	0.411113	-0.147463	0.360464	1.11238	0.862895	1.434	1
ebi-a-GCST90016921	ebi-a-GCST90018833	Depression || id:ebi-a-GCST90018833	class Mollicutes id.3920	Inverse variance weighted	7	-0.0629461	0.0767956	0.412411	-0.213465	0.0875731	0.938994	0.80778	1.09152	1
ebi-a-GCST90017117	ebi-a-GCST90018833	Depression || id:ebi-a-GCST90018833	phylum Tenericutes id.3919	Inverse variance weighted	7	-0.0629461	0.0767956	0.412411	-0.213465	0.0875731	0.938994	0.80778	1.09152	1
ebi-a-GCST90016928	ebi-a-GCST90018833	Depression || id:ebi-a-GCST90018833	family Bacteroidales S24 7group id.11173	Inverse variance weighted	5	-0.0574227	0.0728287	0.430426	-0.200167	0.0853215	0.944195	0.818594	1.08907	1
ebi-a-GCST90017079	ebi-a-GCST90018833	Depression || id:ebi-a-GCST90018833	unknown genus id.1000005479	Inverse variance weighted	5	-0.0574227	0.0728287	0.430426	-0.200167	0.0853215	0.944195	0.818594	1.08907	1
ebi-a-GCST90016983	ebi-a-GCST90018833	Depression || id:ebi-a-GCST90018833	genus Coprococcus1 id.11301	Inverse variance weighted	7	-0.100579	0.127959	0.431854	-0.351378	0.150221	0.904314	0.703717	1.16209	1
ebi-a-GCST90027709	ebi-a-GCST90018833	Depression || id:ebi-a-GCST90018833	k_Bacteria.p_Firmicutes.c_Clostridia.o_Clostridiales.f_Lachnospiraceae.g_Butyrivibrio	Inverse variance weighted	6	0.0227892	0.0290599	0.432916	-0.0341683	0.0797467	1.02305	0.966409	1.08301	1
ebi-a-GCST90017066	ebi-a-GCST90018833	Depression || id:ebi-a-GCST90018833	genus Ruminococcus torques group id.14377	Inverse variance weighted	5	-0.113104	0.14545	0.436796	-0.398185	0.171977	0.893058	0.671538	1.18765	1
ebi-a-GCST90027839	ebi-a-GCST90018833	Depression || id:ebi-a-GCST90018833	k_Bacteria.p_Bacteroidetes.c_Bacteroidia.o_Bacteroidales.f_Bacteroidaceae.g_Bacteroides.s_Bacteroides_xylanisolvens	Inverse variance weighted	7	0.0452259	0.0581809	0.436963	-0.0688087	0.15926	1.04626	0.933505	1.17264	1
ebi-a-GCST90017030	ebi-a-GCST90018833	Depression || id:ebi-a-GCST90018833	genus Lactobacillus id.1837	Inverse variance weighted	7	0.0516037	0.0666183	0.438566	-0.0789683	0.182176	1.05296	0.924069	1.19982	1
ebi-a-GCST90017008	ebi-a-GCST90018833	Depression || id:ebi-a-GCST90018833	genus Family XIII AD3011 group id.11293	Inverse variance weighted	7	0.0799664	0.105393	0.448004	-0.126603	0.286536	1.08325	0.881083	1.33181	1
ebi-a-GCST90017031	ebi-a-GCST90018833	Depression || id:ebi-a-GCST90018833	genus Lactococcus id.1851	Inverse variance weighted	6	0.0395695	0.0527259	0.452968	-0.0637733	0.142912	1.04036	0.938218	1.15363	1
ebi-a-GCST90027825	ebi-a-GCST90018833	Depression || id:ebi-a-GCST90018833	k_Bacteria.p_Bacteroidetes.c_Bacteroidia.o_Bacteroidales.f_Bacteroidaceae.g_Bacteroides.s_Bacteroides_eggerthii	Inverse variance weighted	5	0.0409556	0.0557161	0.462292	-0.0682478	0.150159	1.04181	0.934029	1.16202	1
ebi-a-GCST90027702	ebi-a-GCST90018833	Depression || id:ebi-a-GCST90018833	k_Bacteria.p_Firmicutes.c_Bacilli.o_Lactobacillales.f_Lactobacillaceae.g_Lactobacillus	Inverse variance weighted	3	-0.0505189	0.0695525	0.467629	-0.186842	0.0858039	0.950736	0.829575	1.08959	1
ebi-a-GCST90017026	ebi-a-GCST90018833	Depression || id:ebi-a-GCST90018833	genus Lachnospiraceae UCG004 id.11324	Inverse variance weighted	7	0.104583	0.144345	0.468739	-0.178334	0.387499	1.11025	0.836663	1.47329	1
ebi-a-GCST90016955	ebi-a-GCST90018833	Depression || id:ebi-a-GCST90018833	unknown family id.1000006161	Inverse variance weighted	9	0.0355803	0.0491206	0.468853	-0.060696	0.131857	1.03622	0.941109	1.14094	1
ebi-a-GCST90017080	ebi-a-GCST90018833	Depression || id:ebi-a-GCST90018833	unknown genus id.1000006162	Inverse variance weighted	9	0.0355803	0.0491206	0.468853	-0.060696	0.131857	1.03622	0.941109	1.14094	1
ebi-a-GCST90017104	ebi-a-GCST90018833	Depression || id:ebi-a-GCST90018833	order NB1n id.3953	Inverse variance weighted	9	0.0355803	0.0491206	0.468853	-0.060696	0.131857	1.03622	0.941109	1.14094	1
ebi-a-GCST90027737	ebi-a-GCST90018833	Depression || id:ebi-a-GCST90018833	k_Bacteria.p_Actinobacteria.c_Actinobacteria.o_Coriobacteriales	Inverse variance weighted	6	0.0679036	0.094626	0.473004	-0.117563	0.253371	1.07026	0.889084	1.28836	1
ebi-a-GCST90027663	ebi-a-GCST90018833	Depression || id:ebi-a-GCST90018833	k_Bacteria.p_Actinobacteria.c_Actinobacteria.o_Coriobacteriales.f_Coriobacteriaceae	Inverse variance weighted	6	0.067889	0.0946296	0.473116	-0.117585	0.253363	1.07025	0.889065	1.28835	1
ebi-a-GCST90027802	ebi-a-GCST90018833	Depression || id:ebi-a-GCST90018833	k_Bacteria.p_Firmicutes.c_Clostridia.o_Clostridiales.f_Ruminococcaceae.g_Subdoligranulum.s_Subdoligranulum_unclassified	Inverse variance weighted	8	0.0696841	0.0973403	0.474064	-0.121103	0.260471	1.07217	0.885943	1.29754	1
ebi-a-GCST90016944	ebi-a-GCST90018833	Depression || id:ebi-a-GCST90018833	family Pasteurellaceae id.3689	Inverse variance weighted	7	-0.0471996	0.0670785	0.481653	-0.178674	0.0842743	0.953897	0.836379	1.08793	1
ebi-a-GCST90017105	ebi-a-GCST90018833	Depression || id:ebi-a-GCST90018833	order Pasteurellales id.3688	Inverse variance weighted	7	-0.0471996	0.0670785	0.481653	-0.178674	0.0842743	0.953897	0.836379	1.08793	1
ebi-a-GCST90017027	ebi-a-GCST90018833	Depression || id:ebi-a-GCST90018833	genus Lachnospiraceae UCG008 id.11328	Inverse variance weighted	8	-0.0399543	0.0569692	0.483096	-0.151614	0.0717053	0.960833	0.85932	1.07434	1
ebi-a-GCST90016908	ebi-a-GCST90018833	Depression || id:ebi-a-GCST90018833	class Actinobacteria id.419	Inverse variance weighted	8	-0.0551327	0.0795874	0.488478	-0.211124	0.100859	0.94636	0.809674	1.10612	1
ebi-a-GCST90027654	ebi-a-GCST90018833	Depression || id:ebi-a-GCST90018833	k_Bacteria.p_Firmicutes.c_Clostridia	Inverse variance weighted	3	0.133413	0.194096	0.49186	-0.247016	0.513841	1.14272	0.781128	1.6717	1
ebi-a-GCST90027740	ebi-a-GCST90018833	Depression || id:ebi-a-GCST90018833	k_Bacteria.p_Firmicutes.c_Clostridia.o_Clostridiales	Inverse variance weighted	3	0.133415	0.194112	0.491887	-0.247044	0.513875	1.14272	0.781106	1.67176	1
ebi-a-GCST90016914	ebi-a-GCST90018833	Depression || id:ebi-a-GCST90018833	class Coriobacteriia id.809	Inverse variance weighted	5	0.0848293	0.123935	0.49368	-0.158083	0.327741	1.08853	0.853779	1.38783	1
ebi-a-GCST90016933	ebi-a-GCST90018833	Depression || id:ebi-a-GCST90018833	family Coriobacteriaceae id.811	Inverse variance weighted	5	0.0848293	0.123935	0.49368	-0.158083	0.327741	1.08853	0.853779	1.38783	1
ebi-a-GCST90017096	ebi-a-GCST90018833	Depression || id:ebi-a-GCST90018833	order Coriobacteriales id.810	Inverse variance weighted	5	0.0848293	0.123935	0.49368	-0.158083	0.327741	1.08853	0.853779	1.38783	1
ebi-a-GCST90016909	ebi-a-GCST90018833	Depression || id:ebi-a-GCST90018833	class Alphaproteobacteria id.2379	Inverse variance weighted	3	0.0692079	0.102427	0.499244	-0.131549	0.269965	1.07166	0.876736	1.30992	1
ebi-a-GCST90027697	ebi-a-GCST90018833	Depression || id:ebi-a-GCST90018833	k_Bacteria.p_Bacteroidetes.c_Bacteroidia.o_Bacteroidales.f_Porphyromonadaceae.g_Odoribacter	Inverse variance weighted	6	-0.0597358	0.0889692	0.501953	-0.234115	0.114644	0.942013	0.79127	1.12147	1
ebi-a-GCST90016943	ebi-a-GCST90018833	Depression || id:ebi-a-GCST90018833	family Oxalobacteraceae id.2966	Inverse variance weighted	7	0.0467375	0.0697763	0.502973	-0.0900241	0.183499	1.04785	0.913909	1.20141	1
ebi-a-GCST90027775	ebi-a-GCST90018833	Depression || id:ebi-a-GCST90018833	k_Bacteria.p_Bacteroidetes.c_Bacteroidia.o_Bacteroidales.f_Rikenellaceae.g_Alistipes.s_Alistipes_finegoldii	Inverse variance weighted	4	-0.0552311	0.0835794	0.508727	-0.219047	0.108585	0.946266	0.803284	1.1147	1
ebi-a-GCST90017018	ebi-a-GCST90018833	Depression || id:ebi-a-GCST90018833	genus Intestinibacter id.11345	Inverse variance weighted	7	-0.0711404	0.107678	0.50882	-0.282189	0.139909	0.931331	0.754131	1.15017	1
ebi-a-GCST90027718	ebi-a-GCST90018833	Depression || id:ebi-a-GCST90018833	k_Bacteria.p_Firmicutes.c_Clostridia.o_Clostridiales.f_Ruminococcaceae.g_Ruminococcus	Inverse variance weighted	5	-0.0454591	0.069312	0.511913	-0.181311	0.0903924	0.955559	0.834176	1.0946	1
ebi-a-GCST90017004	ebi-a-GCST90018833	Depression || id:ebi-a-GCST90018833	genus Eubacterium ruminantium group id.11340	Inverse variance weighted	10	-0.0370608	0.0567707	0.513874	-0.148331	0.0742096	0.963618	0.862145	1.07703	1
ebi-a-GCST90017043	ebi-a-GCST90018833	Depression || id:ebi-a-GCST90018833	genus Phascolarctobacterium id.2168	Inverse variance weighted	6	-0.0580975	0.0892166	0.51492	-0.232962	0.116767	0.943558	0.792184	1.12386	1
ebi-a-GCST90027704	ebi-a-GCST90018833	Depression || id:ebi-a-GCST90018833	k_Bacteria.p_Firmicutes.c_Clostridia.o_Clostridiales.f_Clostridiaceae.g_Clostridium	Inverse variance weighted	7	-0.0291554	0.0450011	0.517061	-0.117358	0.0590467	0.971266	0.889267	1.06082	1
ebi-a-GCST90017001	ebi-a-GCST90018833	Depression || id:ebi-a-GCST90018833	genus Eubacterium nodatum group id.11297	Inverse variance weighted	3	0.0395117	0.061392	0.519837	-0.0808167	0.15984	1.0403	0.922363	1.17332	1
ebi-a-GCST90016941	ebi-a-GCST90018833	Depression || id:ebi-a-GCST90018833	family Lactobacillaceae id.1836	Inverse variance weighted	4	0.0698349	0.108946	0.52152	-0.143699	0.283369	1.07233	0.866148	1.3276	1
ebi-a-GCST90027667	ebi-a-GCST90018833	Depression || id:ebi-a-GCST90018833	k_Bacteria.p_Bacteroidetes.c_Bacteroidia.o_Bacteroidales.f_Prevotellaceae	Inverse variance weighted	4	0.0439052	0.0691028	0.525194	-0.0915364	0.179347	1.04488	0.912528	1.19644	1
ebi-a-GCST90016952	ebi-a-GCST90018833	Depression || id:ebi-a-GCST90018833	family Streptococcaceae id.1850	Inverse variance weighted	8	0.07045	0.111189	0.526337	-0.14748	0.28838	1.07299	0.86288	1.33426	1
ebi-a-GCST90027848	ebi-a-GCST90018833	Depression || id:ebi-a-GCST90018833	k_Bacteria.p_Firmicutes.c_Clostridia.o_Clostridiales.f_Lachnospiraceae.g_Dorea.s_Dorea_unclassified	Inverse variance weighted	9	-0.0197484	0.0312282	0.527131	-0.0809556	0.0414588	0.980445	0.922235	1.04233	1
ebi-a-GCST90017005	ebi-a-GCST90018833	Depression || id:ebi-a-GCST90018833	genus Eubacterium ventriosum group id.11341	Inverse variance weighted	8	-0.0539713	0.0857354	0.529015	-0.222013	0.11407	0.947459	0.800905	1.12083	1
ebi-a-GCST90017015	ebi-a-GCST90018833	Depression || id:ebi-a-GCST90018833	genus Holdemania id.2157	Inverse variance weighted	6	0.0584644	0.0932556	0.530708	-0.124317	0.241245	1.06021	0.8831	1.27283	1
ebi-a-GCST90017035	ebi-a-GCST90018833	Depression || id:ebi-a-GCST90018833	genus Olsenella id.822	Inverse variance weighted	7	-0.0346549	0.056135	0.537005	-0.14468	0.0753698	0.965939	0.8653	1.07828	1
ebi-a-GCST90027812	ebi-a-GCST90018833	Depression || id:ebi-a-GCST90018833	k_Bacteria.p_Proteobacteria.c_Betaproteobacteria.o_Burkholderiales.f_Sutterellaceae.g_Sutterella.s_Sutterella_wadsworthensis	Inverse variance weighted	4	-0.0689183	0.111903	0.537977	-0.288248	0.150412	0.933403	0.749575	1.16231	1
ebi-a-GCST90027719	ebi-a-GCST90018833	Depression || id:ebi-a-GCST90018833	k_Bacteria.p_Firmicutes.c_Clostridia.o_Clostridiales.f_Ruminococcaceae.g_Subdoligranulum	Inverse variance weighted	9	0.0407666	0.0662678	0.538436	-0.0891182	0.170651	1.04161	0.914737	1.18608	1
ebi-a-GCST90016915	ebi-a-GCST90018833	Depression || id:ebi-a-GCST90018833	class Deltaproteobacteria id.3087	Inverse variance weighted	7	0.0646386	0.107712	0.548436	-0.146477	0.275754	1.06677	0.863746	1.31752	1
ebi-a-GCST90027724	ebi-a-GCST90018833	Depression || id:ebi-a-GCST90018833	k_Bacteria.p_Firmicutes.c_Negativicutes.o_Selenomonadales.f_Veillonellaceae.g_Veillonella	Inverse variance weighted	5	0.0334081	0.0558561	0.549766	-0.0760698	0.142886	1.03397	0.926751	1.1536	1
ebi-a-GCST90016985	ebi-a-GCST90018833	Depression || id:ebi-a-GCST90018833	genus Coprococcus3 id.11303	Inverse variance weighted	5	0.0817361	0.13677	0.550096	-0.186334	0.349806	1.08517	0.829997	1.41879	1
ebi-a-GCST90027651	ebi-a-GCST90018833	Depression || id:ebi-a-GCST90018833	k_Bacteria.p_Actinobacteria.c_Actinobacteria	Inverse variance weighted	8	-0.0326134	0.0548512	0.552125	-0.140122	0.0748949	0.967913	0.869252	1.07777	1
ebi-a-GCST90027748	ebi-a-GCST90018833	Depression || id:ebi-a-GCST90018833	k_Bacteria.p_Actinobacteria	Inverse variance weighted	8	-0.032611	0.0548507	0.552151	-0.140118	0.0748965	0.967915	0.869255	1.07777	1
ebi-a-GCST90017014	ebi-a-GCST90018833	Depression || id:ebi-a-GCST90018833	genus Holdemanella id.11393	Inverse variance weighted	6	0.0377193	0.0640239	0.555764	-0.0877675	0.163206	1.03844	0.915974	1.17728	1
ebi-a-GCST90027803	ebi-a-GCST90018833	Depression || id:ebi-a-GCST90018833	k_Bacteria.p_Firmicutes.c_Erysipelotrichia.o_Erysipelotrichales.f_Erysipelotrichaceae.g_Erysipelotrichaceae_noname.s_Eubacterium_biforme	Inverse variance weighted	4	0.0416536	0.0711861	0.558456	-0.0978712	0.181178	1.04253	0.906766	1.19863	1
ebi-a-GCST90017032	ebi-a-GCST90018833	Depression || id:ebi-a-GCST90018833	genus Marvinbryantia id.2005	Inverse variance weighted	6	-0.0607344	0.104322	0.560443	-0.265205	0.143736	0.941073	0.767049	1.15458	1
ebi-a-GCST90027659	ebi-a-GCST90018833	Depression || id:ebi-a-GCST90018833	k_Bacteria.p_Proteobacteria.c_Gammaproteobacteria	Inverse variance weighted	3	-0.0624015	0.107625	0.562048	-0.273347	0.148544	0.939506	0.760828	1.16014	1
ebi-a-GCST90017060	ebi-a-GCST90018833	Depression || id:ebi-a-GCST90018833	genus Ruminococcaceae UCG013 id.11370	Inverse variance weighted	7	-0.0509417	0.0894626	0.569072	-0.226288	0.124405	0.950334	0.797488	1.13247	1
ebi-a-GCST90017063	ebi-a-GCST90018833	Depression || id:ebi-a-GCST90018833	genus Ruminococcus2 id.11374	Inverse variance weighted	7	0.0404757	0.0712566	0.570016	-0.0991872	0.180139	1.04131	0.905573	1.19738	1
ebi-a-GCST90016946	ebi-a-GCST90018833	Depression || id:ebi-a-GCST90018833	family Peptostreptococcaceae id.2042	Inverse variance weighted	9	-0.0414651	0.0735203	0.572758	-0.185565	0.102635	0.959383	0.830635	1.10809	1
ebi-a-GCST90017016	ebi-a-GCST90018833	Depression || id:ebi-a-GCST90018833	genus Howardella id.2000	Inverse variance weighted	7	0.0278733	0.0496651	0.574644	-0.0694703	0.125217	1.02827	0.932888	1.13339	1
ebi-a-GCST90016960	ebi-a-GCST90018833	Depression || id:ebi-a-GCST90018833	genus Adlercreutzia id.812	Inverse variance weighted	4	-0.0728226	0.131752	0.580451	-0.331056	0.185411	0.929766	0.718165	1.20371	1
ebi-a-GCST90016934	ebi-a-GCST90018833	Depression || id:ebi-a-GCST90018833	family Defluviitaleaceae id.1924	Inverse variance weighted	8	0.0553364	0.102733	0.590135	-0.146021	0.256694	1.0569	0.86414	1.29265	1
ebi-a-GCST90027661	ebi-a-GCST90018833	Depression || id:ebi-a-GCST90018833	k_Bacteria.p_Actinobacteria.c_Actinobacteria.o_Actinomycetales.f_Micrococcaceae	Inverse variance weighted	5	-0.0208625	0.0398065	0.600209	-0.0988832	0.0571581	0.979354	0.905849	1.05882	1
ebi-a-GCST90027687	ebi-a-GCST90018833	Depression || id:ebi-a-GCST90018833	k_Bacteria.p_Actinobacteria.c_Actinobacteria.o_Actinomycetales.f_Micrococcaceae.g_Rothia	Inverse variance weighted	5	-0.0208683	0.0398238	0.600268	-0.098923	0.0571864	0.979348	0.905812	1.05885	1
ebi-a-GCST90017036	ebi-a-GCST90018833	Depression || id:ebi-a-GCST90018833	genus Oscillibacter id.2063	Inverse variance weighted	12	-0.0279956	0.0539119	0.603563	-0.133663	0.0776718	0.972393	0.874885	1.08077	1
ebi-a-GCST90016984	ebi-a-GCST90018833	Depression || id:ebi-a-GCST90018833	genus Coprococcus2 id.11302	Inverse variance weighted	3	0.0672659	0.130756	0.606947	-0.189017	0.323548	1.06958	0.827773	1.38202	1
ebi-a-GCST90017013	ebi-a-GCST90018833	Depression || id:ebi-a-GCST90018833	genus Haemophilus id.3698	Inverse variance weighted	9	-0.0288073	0.0561693	0.608045	-0.138899	0.0812845	0.971604	0.870316	1.08468	1
ebi-a-GCST90027759	ebi-a-GCST90018833	Depression || id:ebi-a-GCST90018833	k_Bacteria.p_Actinobacteria.c_Actinobacteria.o_Coriobacteriales.f_Coriobacteriaceae.g_Collinsella.s_Collinsella_aerofaciens	Inverse variance weighted	3	0.0461817	0.0903958	0.609433	-0.130994	0.223358	1.04726	0.877223	1.25027	1
ebi-a-GCST90027832	ebi-a-GCST90018833	Depression || id:ebi-a-GCST90018833	k_Bacteria.p_Bacteroidetes.c_Bacteroidia.o_Bacteroidales.f_Bacteroidaceae.g_Bacteroides.s_Bacteroides_ovatus	Inverse variance weighted	11	0.0304633	0.0600138	0.61173	-0.0871637	0.14809	1.03093	0.916527	1.15962	1
ebi-a-GCST90017055	ebi-a-GCST90018833	Depression || id:ebi-a-GCST90018833	genus Ruminococcaceae UCG004 id.11362	Inverse variance weighted	3	0.0553838	0.11126	0.618633	-0.162685	0.273453	1.05695	0.849859	1.3145	1
ebi-a-GCST90027749	ebi-a-GCST90018833	Depression || id:ebi-a-GCST90018833	k_Bacteria.p_Bacteroidetes	Inverse variance weighted	8	-0.045536	0.0914807	0.618649	-0.224838	0.133766	0.955485	0.798645	1.14313	1
ebi-a-GCST90027738	ebi-a-GCST90018833	Depression || id:ebi-a-GCST90018833	k_Bacteria.p_Bacteroidetes.c_Bacteroidia.o_Bacteroidales	Inverse variance weighted	8	-0.0455079	0.0914484	0.618741	-0.224747	0.133731	0.955512	0.798718	1.14309	1
ebi-a-GCST90027652	ebi-a-GCST90018833	Depression || id:ebi-a-GCST90018833	k_Bacteria.p_Bacteroidetes.c_Bacteroidia	Inverse variance weighted	8	-0.0454798	0.0914602	0.619003	-0.224742	0.133782	0.955539	0.798722	1.14314	1
ebi-a-GCST90027800	ebi-a-GCST90018833	Depression || id:ebi-a-GCST90018833	k_Bacteria.p_Firmicutes.c_Clostridia.o_Clostridiales.f_Ruminococcaceae.g_Ruminococcus.s_Ruminococcus_callidus	Inverse variance weighted	3	0.0275793	0.0557474	0.620799	-0.0816857	0.136844	1.02796	0.921562	1.14665	1
ebi-a-GCST90027712	ebi-a-GCST90018833	Depression || id:ebi-a-GCST90018833	k_Bacteria.p_Firmicutes.c_Clostridia.o_Clostridiales.f_Lachnospiraceae.g_Lachnospiraceae_noname	Inverse variance weighted	3	0.0834597	0.174369	0.632197	-0.258304	0.425224	1.08704	0.77236	1.52993	1
ebi-a-GCST90016992	ebi-a-GCST90018833	Depression || id:ebi-a-GCST90018833	genus Enterorhabdus id.820	Inverse variance weighted	3	-0.0425674	0.0907634	0.639075	-0.220464	0.135329	0.958326	0.802147	1.14491	1
ebi-a-GCST90027772	ebi-a-GCST90018833	Depression || id:ebi-a-GCST90018833	k_Bacteria.p_Bacteroidetes.c_Bacteroidia.o_Bacteroidales.f_Prevotellaceae.g_Paraprevotella.s_Paraprevotella_unclassified	Inverse variance weighted	4	-0.0576183	0.123495	0.640811	-0.299668	0.184431	0.94401	0.741064	1.20253	1
ebi-a-GCST90027854	ebi-a-GCST90018833	Depression || id:ebi-a-GCST90018833	k_Bacteria.p_Firmicutes.c_Clostridia.o_Clostridiales.f_Lachnospiraceae.g_Roseburia.s_Roseburia_hominis	Inverse variance weighted	6	-0.0308835	0.0664896	0.6423	-0.161203	0.0994361	0.969589	0.851119	1.10455	1
ebi-a-GCST90017038	ebi-a-GCST90018833	Depression || id:ebi-a-GCST90018833	genus Oxalobacter id.2978	Inverse variance weighted	8	0.0292352	0.0629722	0.642465	-0.0941904	0.152661	1.02967	0.910109	1.16493	1
ebi-a-GCST90027857	ebi-a-GCST90018833	Depression || id:ebi-a-GCST90018833	k_Bacteria.p_Firmicutes.c_Clostridia.o_Clostridiales.f_Lachnospiraceae.g_Roseburia.s_Roseburia_unclassified	Inverse variance weighted	6	0.0200156	0.0431176	0.642499	-0.064495	0.104526	1.02022	0.937541	1.11018	1
ebi-a-GCST90027756	ebi-a-GCST90018833	Depression || id:ebi-a-GCST90018833	k_Bacteria.p_Actinobacteria.c_Actinobacteria.o_Bifidobacteriales.f_Bifidobacteriaceae.g_Bifidobacterium.s_Bifidobacterium_catenulatum	Inverse variance weighted	3	0.0177544	0.0384067	0.643886	-0.0575228	0.0930316	1.01791	0.9441	1.0975	1
ebi-a-GCST90027698	ebi-a-GCST90018833	Depression || id:ebi-a-GCST90018833	k_Bacteria.p_Bacteroidetes.c_Bacteroidia.o_Bacteroidales.f_Porphyromonadaceae.g_Parabacteroides	Inverse variance weighted	5	-0.0391651	0.0849247	0.644674	-0.205617	0.127287	0.961592	0.814145	1.13574	1
ebi-a-GCST90027835	ebi-a-GCST90018833	Depression || id:ebi-a-GCST90018833	k_Bacteria.p_Bacteroidetes.c_Bacteroidia.o_Bacteroidales.f_Bacteroidaceae.g_Bacteroides.s_Bacteroides_stercoris	Inverse variance weighted	3	-0.0383586	0.0837626	0.646993	-0.202533	0.125816	0.962368	0.816659	1.13407	1
ebi-a-GCST90027824	ebi-a-GCST90018833	Depression || id:ebi-a-GCST90018833	k_Bacteria.p_Bacteroidetes.c_Bacteroidia.o_Bacteroidales.f_Bacteroidaceae.g_Bacteroides.s_Bacteroides_dorei	Inverse variance weighted	8	-0.0266462	0.0583935	0.648159	-0.141098	0.0878051	0.973706	0.868405	1.09178	1
ebi-a-GCST90027690	ebi-a-GCST90018833	Depression || id:ebi-a-GCST90018833	k_Bacteria.p_Actinobacteria.c_Actinobacteria.o_Coriobacteriales.f_Coriobacteriaceae.g_Collinsella	Inverse variance weighted	4	-0.0418608	0.0920151	0.649157	-0.22221	0.138489	0.959003	0.800747	1.14854	1
ebi-a-GCST90027681	ebi-a-GCST90018833	Depression || id:ebi-a-GCST90018833	k_Bacteria.p_Proteobacteria.c_Betaproteobacteria.o_Burkholderiales.f_Oxalobacteraceae	Inverse variance weighted	4	0.0341756	0.0751306	0.649194	-0.11308	0.181432	1.03477	0.893079	1.19893	1
ebi-a-GCST90027726	ebi-a-GCST90018833	Depression || id:ebi-a-GCST90018833	k_Bacteria.p_Proteobacteria.c_Betaproteobacteria.o_Burkholderiales.f_Oxalobacteraceae.g_Oxalobacter	Inverse variance weighted	4	0.0341217	0.0751437	0.649767	-0.11316	0.181403	1.03471	0.893008	1.1989	1
ebi-a-GCST90027810	ebi-a-GCST90018833	Depression || id:ebi-a-GCST90018833	k_Bacteria.p_Proteobacteria.c_Betaproteobacteria.o_Burkholderiales.f_Oxalobacteraceae.g_Oxalobacter.s_Oxalobacter_formigenes	Inverse variance weighted	4	0.0339835	0.0750954	0.650882	-0.113203	0.18117	1.03457	0.892969	1.19862	1
ebi-a-GCST90017068	ebi-a-GCST90018833	Depression || id:ebi-a-GCST90018833	genus Senegalimassilia id.11160	Inverse variance weighted	2	0.0731604	0.166091	0.659587	-0.252378	0.398699	1.0759	0.776951	1.48988	1
ebi-a-GCST90016977	ebi-a-GCST90018833	Depression || id:ebi-a-GCST90018833	genus Catenibacterium id.2153	Inverse variance weighted	4	0.0303559	0.0695643	0.662567	-0.10599	0.166702	1.03082	0.899433	1.1814	1
ebi-a-GCST90017111	ebi-a-GCST90018833	Depression || id:ebi-a-GCST90018833	phylum Bacteroidetes id.905	Inverse variance weighted	6	0.0484225	0.111009	0.66269	-0.169156	0.266001	1.04961	0.844377	1.30474	1
ebi-a-GCST90027674	ebi-a-GCST90018833	Depression || id:ebi-a-GCST90018833	k_Bacteria.p_Firmicutes.c_Clostridia.o_Clostridiales.f_Lachnospiraceae	Inverse variance weighted	5	0.0319088	0.074063	0.66659	-0.113255	0.177072	1.03242	0.892923	1.19372	1
ebi-a-GCST90016924	ebi-a-GCST90018833	Depression || id:ebi-a-GCST90018833	family Acidaminococcaceae id.2166	Inverse variance weighted	4	0.0473824	0.110023	0.666718	-0.168264	0.263028	1.04852	0.845131	1.30086	1
ebi-a-GCST90017086	ebi-a-GCST90018833	Depression || id:ebi-a-GCST90018833	unknown genus id.826	Inverse variance weighted	7	-0.0368231	0.0864894	0.670288	-0.206342	0.132696	0.963847	0.813555	1.1419	1
ebi-a-GCST90016916	ebi-a-GCST90018833	Depression || id:ebi-a-GCST90018833	class Erysipelotrichia id.2147	Inverse variance weighted	8	-0.0395648	0.0957369	0.679411	-0.227209	0.148079	0.961208	0.796754	1.1596	1
ebi-a-GCST90016937	ebi-a-GCST90018833	Depression || id:ebi-a-GCST90018833	family Erysipelotrichaceae id.2149	Inverse variance weighted	8	-0.0395648	0.0957369	0.679411	-0.227209	0.148079	0.961208	0.796754	1.1596	1
ebi-a-GCST90017099	ebi-a-GCST90018833	Depression || id:ebi-a-GCST90018833	order Erysipelotrichales id.2148	Inverse variance weighted	8	-0.0395648	0.0957369	0.679411	-0.227209	0.148079	0.961208	0.796754	1.1596	1
ebi-a-GCST90017042	ebi-a-GCST90018833	Depression || id:ebi-a-GCST90018833	genus Peptococcus id.2037	Inverse variance weighted	8	-0.0207565	0.0505289	0.68123	-0.119793	0.0782802	0.979457	0.887104	1.08143	1
ebi-a-GCST90027711	ebi-a-GCST90018833	Depression || id:ebi-a-GCST90018833	k_Bacteria.p_Firmicutes.c_Clostridia.o_Clostridiales.f_Lachnospiraceae.g_Dorea	Inverse variance weighted	4	-0.0376006	0.0919367	0.682552	-0.217797	0.142595	0.963098	0.804289	1.15326	1
ebi-a-GCST90017000	ebi-a-GCST90018833	Depression || id:ebi-a-GCST90018833	genus Eubacterium hallii group id.11338	Inverse variance weighted	8	0.0293079	0.0728338	0.687394	-0.113446	0.172062	1.02974	0.892752	1.18775	1
ebi-a-GCST90027689	ebi-a-GCST90018833	Depression || id:ebi-a-GCST90018833	k_Bacteria.p_Actinobacteria.c_Actinobacteria.o_Coriobacteriales.f_Coriobacteriaceae.g_Adlercreutzia	Inverse variance weighted	3	-0.0479742	0.120454	0.690425	-0.284064	0.188115	0.953158	0.752719	1.20697	1
ebi-a-GCST90027807	ebi-a-GCST90018833	Depression || id:ebi-a-GCST90018833	k_Bacteria.p_Firmicutes.c_Negativicutes.o_Selenomonadales.f_Veillonellaceae.g_Dialister.s_Dialister_invisus	Inverse variance weighted	3	-0.02544	0.0642329	0.692062	-0.151336	0.100456	0.974881	0.859559	1.10568	1
ebi-a-GCST90016986	ebi-a-GCST90018833	Depression || id:ebi-a-GCST90018833	genus Defluviitaleaceae UCG011 id.11287	Inverse variance weighted	8	0.0394037	0.0997276	0.69276	-0.156062	0.23487	1.04019	0.855506	1.26474	1
ebi-a-GCST90027739	ebi-a-GCST90018833	Depression || id:ebi-a-GCST90018833	k_Bacteria.p_Firmicutes.c_Bacilli.o_Lactobacillales	Inverse variance weighted	5	-0.0228854	0.0580515	0.693414	-0.136666	0.0908955	0.977374	0.872261	1.09515	1
ebi-a-GCST90016989	ebi-a-GCST90018833	Depression || id:ebi-a-GCST90018833	genus Dorea id.1997	Inverse variance weighted	5	0.0676373	0.17275	0.695403	-0.270952	0.406227	1.06998	0.762653	1.50114	1
ebi-a-GCST90027725	ebi-a-GCST90018833	Depression || id:ebi-a-GCST90018833	k_Bacteria.p_Proteobacteria.c_Betaproteobacteria.o_Burkholderiales.f_Burkholderiales_noname.g_Burkholderiales_noname	Inverse variance weighted	9	-0.014336	0.0366357	0.695567	-0.0861421	0.0574701	0.985766	0.917464	1.05915	1
ebi-a-GCST90027680	ebi-a-GCST90018833	Depression || id:ebi-a-GCST90018833	k_Bacteria.p_Proteobacteria.c_Betaproteobacteria.o_Burkholderiales.f_Burkholderiales_noname	Inverse variance weighted	9	-0.0143296	0.0366234	0.695599	-0.0861114	0.0574523	0.985773	0.917492	1.05913	1
ebi-a-GCST90027809	ebi-a-GCST90018833	Depression || id:ebi-a-GCST90018833	k_Bacteria.p_Proteobacteria.c_Betaproteobacteria.o_Burkholderiales.f_Burkholderiales_noname.g_Burkholderiales_noname.s_Burkholderiales_bacterium_1_1_47	Inverse variance weighted	9	-0.0143175	0.0366258	0.695862	-0.0861041	0.0574691	0.985785	0.917499	1.05915	1
ebi-a-GCST90027677	ebi-a-GCST90018833	Depression || id:ebi-a-GCST90018833	k_Bacteria.p_Firmicutes.c_Erysipelotrichia.o_Erysipelotrichales.f_Erysipelotrichaceae	Inverse variance weighted	4	-0.0298253	0.0765463	0.696805	-0.179856	0.120205	0.970615	0.835391	1.12773	1
ebi-a-GCST90027741	ebi-a-GCST90018833	Depression || id:ebi-a-GCST90018833	k_Bacteria.p_Firmicutes.c_Erysipelotrichia.o_Erysipelotrichales	Inverse variance weighted	4	-0.02981	0.076535	0.69691	-0.179819	0.120199	0.97063	0.835422	1.12772	1
ebi-a-GCST90027655	ebi-a-GCST90018833	Depression || id:ebi-a-GCST90018833	k_Bacteria.p_Firmicutes.c_Erysipelotrichia	Inverse variance weighted	4	-0.0298098	0.0765436	0.696944	-0.179835	0.120216	0.97063	0.835408	1.12774	1
ebi-a-GCST90016938	ebi-a-GCST90018833	Depression || id:ebi-a-GCST90018833	family Family XI id.1936	Inverse variance weighted	7	0.0164805	0.0423481	0.697152	-0.0665218	0.0994829	1.01662	0.935643	1.1046	1
ebi-a-GCST90027666	ebi-a-GCST90018833	Depression || id:ebi-a-GCST90018833	k_Bacteria.p_Bacteroidetes.c_Bacteroidia.o_Bacteroidales.f_Porphyromonadaceae	Inverse variance weighted	4	0.0357188	0.0919581	0.697702	-0.144519	0.215957	1.03636	0.865438	1.24105	1
ebi-a-GCST90017034	ebi-a-GCST90018833	Depression || id:ebi-a-GCST90018833	genus Odoribacter id.952	Inverse variance weighted	3	0.0557272	0.144004	0.698768	-0.22652	0.337974	1.05731	0.797303	1.4021	1
ebi-a-GCST90027773	ebi-a-GCST90018833	Depression || id:ebi-a-GCST90018833	k_Bacteria.p_Bacteroidetes.c_Bacteroidia.o_Bacteroidales.f_Prevotellaceae.g_Paraprevotella.s_Paraprevotella_xylaniphila	Inverse variance weighted	7	0.015431	0.0401567	0.700778	-0.0632762	0.0941382	1.01555	0.938684	1.09871	1
ebi-a-GCST90027792	ebi-a-GCST90018833	Depression || id:ebi-a-GCST90018833	k_Bacteria.p_Firmicutes.c_Clostridia.o_Clostridiales.f_Eubacteriaceae.g_Eubacterium.s_Eubacterium_ramulus	Inverse variance weighted	5	0.0303135	0.0791593	0.701762	-0.124839	0.185466	1.03078	0.882639	1.20378	1
ebi-a-GCST90027794	ebi-a-GCST90018833	Depression || id:ebi-a-GCST90018833	k_Bacteria.p_Firmicutes.c_Clostridia.o_Clostridiales.f_Eubacteriaceae.g_Eubacterium.s_Eubacterium_siraeum	Inverse variance weighted	4	-0.0290363	0.0760056	0.702441	-0.178007	0.119935	0.971381	0.836936	1.12742	1
ebi-a-GCST90017047	ebi-a-GCST90018833	Depression || id:ebi-a-GCST90018833	genus Romboutsia id.11347	Inverse variance weighted	3	0.0526615	0.138116	0.702992	-0.218046	0.323369	1.05407	0.804088	1.38178	1
ebi-a-GCST90027714	ebi-a-GCST90018833	Depression || id:ebi-a-GCST90018833	k_Bacteria.p_Firmicutes.c_Clostridia.o_Clostridiales.f_Oscillospiraceae.g_Oscillibacter	Inverse variance weighted	7	0.0296043	0.0778045	0.703577	-0.122893	0.182101	1.03005	0.884359	1.19974	1
ebi-a-GCST90027817	ebi-a-GCST90018833	Depression || id:ebi-a-GCST90018833	k_Bacteria.p_Proteobacteria.c_Gammaproteobacteria.o_Enterobacteriales.f_Enterobacteriaceae.g_Escherichia.s_Escherichia_unclassified	Inverse variance weighted	5	0.0256176	0.0674092	0.703922	-0.106504	0.15774	1.02595	0.898971	1.17086	1
ebi-a-GCST90027675	ebi-a-GCST90018833	Depression || id:ebi-a-GCST90018833	k_Bacteria.p_Firmicutes.c_Clostridia.o_Clostridiales.f_Oscillospiraceae	Inverse variance weighted	7	0.0295379	0.0777511	0.704017	-0.122854	0.18193	1.02998	0.884393	1.19953	1
ebi-a-GCST90017112	ebi-a-GCST90018833	Depression || id:ebi-a-GCST90018833	phylum Cyanobacteria id.1500	Inverse variance weighted	4	0.0302378	0.0801774	0.706073	-0.12691	0.187385	1.0307	0.880813	1.20609	1
ebi-a-GCST90027813	ebi-a-GCST90018833	Depression || id:ebi-a-GCST90018833	k_Bacteria.p_Proteobacteria.c_Deltaproteobacteria.o_Desulfovibrionales.f_Desulfovibrionaceae.g_Bilophila.s_Bilophila_unclassified	Inverse variance weighted	5	-0.0370474	0.0982435	0.706101	-0.229605	0.15551	0.963631	0.794848	1.16825	1
ebi-a-GCST90027796	ebi-a-GCST90018833	Depression || id:ebi-a-GCST90018833	k_Bacteria.p_Firmicutes.c_Clostridia.o_Clostridiales.f_Oscillospiraceae.g_Oscillibacter.s_Oscillibacter_unclassified	Inverse variance weighted	7	0.029289	0.0777185	0.706278	-0.123039	0.181617	1.02972	0.884229	1.19916	1
ebi-a-GCST90016947	ebi-a-GCST90018833	Depression || id:ebi-a-GCST90018833	family Porphyromonadaceae id.943	Inverse variance weighted	3	-0.0601503	0.161657	0.709829	-0.376999	0.256698	0.941623	0.685917	1.29266	1
ebi-a-GCST90016975	ebi-a-GCST90018833	Depression || id:ebi-a-GCST90018833	genus Butyrivibrio id.1993	Inverse variance weighted	7	-0.0195001	0.0524952	0.710291	-0.122391	0.0833904	0.980689	0.884803	1.08697	1
ebi-a-GCST90027767	ebi-a-GCST90018833	Depression || id:ebi-a-GCST90018833	k_Bacteria.p_Bacteroidetes.c_Bacteroidia.o_Bacteroidales.f_Porphyromonadaceae.g_Parabacteroides.s_Parabacteroides_goldsteinii	Inverse variance weighted	2	0.0182494	0.0522082	0.726676	-0.0840787	0.120578	1.01842	0.919359	1.12815	1
ebi-a-GCST90027763	ebi-a-GCST90018833	Depression || id:ebi-a-GCST90018833	k_Bacteria.p_Bacteroidetes.c_Bacteroidia.o_Bacteroidales.f_Porphyromonadaceae.g_Barnesiella.s_Barnesiella_intestinihominis	Inverse variance weighted	7	-0.0265482	0.0771778	0.730856	-0.177817	0.12472	0.973801	0.837096	1.13283	1
ebi-a-GCST90016958	ebi-a-GCST90018833	Depression || id:ebi-a-GCST90018833	family Victivallaceae id.2255	Inverse variance weighted	9	0.0136521	0.0402122	0.734232	-0.0651638	0.0924679	1.01375	0.936914	1.09688	1
ebi-a-GCST90027679	ebi-a-GCST90018833	Depression || id:ebi-a-GCST90018833	k_Bacteria.p_Firmicutes.c_Negativicutes.o_Selenomonadales.f_Veillonellaceae	Inverse variance weighted	6	-0.0185763	0.0553584	0.7372	-0.127079	0.0899263	0.981595	0.880664	1.09409	1
ebi-a-GCST90017059	ebi-a-GCST90018833	Depression || id:ebi-a-GCST90018833	genus Ruminococcaceae UCG011 id.11368	Inverse variance weighted	6	-0.0219254	0.0668979	0.743105	-0.153045	0.109194	0.978313	0.858091	1.11538	1
ebi-a-GCST90017050	ebi-a-GCST90018833	Depression || id:ebi-a-GCST90018833	genus Ruminiclostridium6 id.11356	Inverse variance weighted	7	-0.0282231	0.0863593	0.743811	-0.197487	0.141041	0.972171	0.820791	1.15147	1
ebi-a-GCST90027722	ebi-a-GCST90018833	Depression || id:ebi-a-GCST90018833	k_Bacteria.p_Firmicutes.c_Negativicutes.o_Selenomonadales.f_Acidaminococcaceae.g_Phascolarctobacterium	Inverse variance weighted	5	0.0240223	0.073944	0.745278	-0.120908	0.168953	1.02431	0.886116	1.18406	1
ebi-a-GCST90017089	ebi-a-GCST90018833	Depression || id:ebi-a-GCST90018833	genus Victivallis id.2256	Inverse variance weighted	5	-0.021233	0.0663379	0.748913	-0.151255	0.108789	0.978991	0.859628	1.11493	1
ebi-a-GCST90017115	ebi-a-GCST90018833	Depression || id:ebi-a-GCST90018833	phylum Lentisphaerae id.2238	Inverse variance weighted	5	0.0197801	0.0619369	0.749454	-0.101616	0.141176	1.01998	0.903376	1.15163	1
ebi-a-GCST90027795	ebi-a-GCST90018833	Depression || id:ebi-a-GCST90018833	k_Bacteria.p_Firmicutes.c_Clostridia.o_Clostridiales.f_Eubacteriaceae.g_Eubacterium.s_Eubacterium_ventriosum	Inverse variance weighted	3	-0.0184771	0.0580608	0.750305	-0.132276	0.095322	0.981693	0.876099	1.10001	1
ebi-a-GCST90027806	ebi-a-GCST90018833	Depression || id:ebi-a-GCST90018833	k_Bacteria.p_Firmicutes.c_Negativicutes.o_Selenomonadales.f_Acidaminococcaceae.g_Phascolarctobacterium.s_Phascolarctobacterium_succinatutens	Inverse variance weighted	5	0.0233802	0.0738156	0.751443	-0.121298	0.168059	1.02366	0.88577	1.18301	1
ebi-a-GCST90016948	ebi-a-GCST90018833	Depression || id:ebi-a-GCST90018833	family Prevotellaceae id.960	Inverse variance weighted	9	-0.031009	0.0988147	0.753666	-0.224686	0.162668	0.969467	0.798767	1.17665	1
ebi-a-GCST90017118	ebi-a-GCST90018833	Depression || id:ebi-a-GCST90018833	phylum Verrucomicrobia id.3982	Inverse variance weighted	8	-0.0246142	0.0787574	0.754636	-0.178979	0.12975	0.975686	0.836124	1.13854	1
ebi-a-GCST90017070	ebi-a-GCST90018833	Depression || id:ebi-a-GCST90018833	genus Streptococcus id.1853	Inverse variance weighted	10	-0.028343	0.0916686	0.757177	-0.208014	0.151327	0.972055	0.812196	1.16338	1
ebi-a-GCST90016911	ebi-a-GCST90018833	Depression || id:ebi-a-GCST90018833	class Bacteroidia id.912	Inverse variance weighted	6	0.0354679	0.116873	0.761529	-0.193603	0.264539	1.0361	0.823985	1.30283	1
ebi-a-GCST90017092	ebi-a-GCST90018833	Depression || id:ebi-a-GCST90018833	order Bacteroidales id.913	Inverse variance weighted	6	0.0354679	0.116873	0.761529	-0.193603	0.264539	1.0361	0.823985	1.30283	1
ebi-a-GCST90017113	ebi-a-GCST90018833	Depression || id:ebi-a-GCST90018833	phylum Euryarchaeota id.55	Inverse variance weighted	5	-0.0237315	0.080421	0.767924	-0.181357	0.133894	0.976548	0.834138	1.14327	1
ebi-a-GCST90027770	ebi-a-GCST90018833	Depression || id:ebi-a-GCST90018833	k_Bacteria.p_Bacteroidetes.c_Bacteroidia.o_Bacteroidales.f_Porphyromonadaceae.g_Parabacteroides.s_Parabacteroides_unclassified	Inverse variance weighted	6	-0.0144163	0.0489495	0.768366	-0.110357	0.0815247	0.985687	0.895514	1.08494	1
ebi-a-GCST90016966	ebi-a-GCST90018833	Depression || id:ebi-a-GCST90018833	genus Anaerostipes id.1991	Inverse variance weighted	10	0.0310257	0.106392	0.77058	-0.177503	0.239554	1.03151	0.837359	1.27068	1
ebi-a-GCST90017085	ebi-a-GCST90018833	Depression || id:ebi-a-GCST90018833	unknown genus id.2755	Inverse variance weighted	5	-0.0220156	0.0771141	0.775266	-0.173159	0.129128	0.978225	0.841004	1.13784	1
ebi-a-GCST90016998	ebi-a-GCST90018833	Depression || id:ebi-a-GCST90018833	genus Eubacterium eligens group id.14372	Inverse variance weighted	3	-0.0404377	0.142481	0.776555	-0.3197	0.238825	0.960369	0.726367	1.26976	1
ebi-a-GCST90017067	ebi-a-GCST90018833	Depression || id:ebi-a-GCST90018833	genus Sellimonas id.14369	Inverse variance weighted	6	0.0139475	0.0492461	0.777007	-0.0825747	0.11047	1.01405	0.920743	1.1168	1
ebi-a-GCST90027656	ebi-a-GCST90018833	Depression || id:ebi-a-GCST90018833	k_Bacteria.p_Firmicutes.c_Negativicutes	Inverse variance weighted	5	0.0197764	0.0707121	0.779727	-0.118819	0.158372	1.01997	0.887968	1.1716	1
ebi-a-GCST90027742	ebi-a-GCST90018833	Depression || id:ebi-a-GCST90018833	k_Bacteria.p_Firmicutes.c_Negativicutes.o_Selenomonadales	Inverse variance weighted	5	0.0197756	0.0707137	0.779741	-0.118823	0.158374	1.01997	0.887965	1.1716	1
ebi-a-GCST90016935	ebi-a-GCST90018833	Depression || id:ebi-a-GCST90018833	family Desulfovibrionaceae id.3169	Inverse variance weighted	8	0.0261125	0.0958848	0.785367	-0.161822	0.214047	1.02646	0.850593	1.23868	1
ebi-a-GCST90017097	ebi-a-GCST90018833	Depression || id:ebi-a-GCST90018833	order Desulfovibrionales id.3156	Inverse variance weighted	8	0.0258555	0.0957759	0.787193	-0.161865	0.213576	1.02619	0.850556	1.2381	1
ebi-a-GCST90017087	ebi-a-GCST90018833	Depression || id:ebi-a-GCST90018833	unknown genus id.959	Inverse variance weighted	5	-0.0181043	0.0685475	0.791692	-0.152457	0.116249	0.982059	0.858596	1.12328	1
ebi-a-GCST90027664	ebi-a-GCST90018833	Depression || id:ebi-a-GCST90018833	k_Bacteria.p_Bacteroidetes.c_Bacteroidia.o_Bacteroidales.f_Bacteroidaceae	Inverse variance weighted	6	0.0346686	0.132246	0.793204	-0.224534	0.293871	1.03528	0.798889	1.34161	1
ebi-a-GCST90017010	ebi-a-GCST90018833	Depression || id:ebi-a-GCST90018833	genus Flavonifractor id.2059	Inverse variance weighted	4	-0.0273165	0.104612	0.793998	-0.232356	0.177723	0.973053	0.792664	1.19449	1
ebi-a-GCST90027771	ebi-a-GCST90018833	Depression || id:ebi-a-GCST90018833	k_Bacteria.p_Bacteroidetes.c_Bacteroidia.o_Bacteroidales.f_Prevotellaceae.g_Paraprevotella.s_Paraprevotella_clara	Inverse variance weighted	6	-0.0109198	0.0430671	0.799841	-0.0953312	0.0734917	0.98914	0.909072	1.07626	1
ebi-a-GCST90017028	ebi-a-GCST90018833	Depression || id:ebi-a-GCST90018833	genus Lachnospiraceae UCG010 id.11330	Inverse variance weighted	5	-0.0316051	0.125575	0.801286	-0.277733	0.214522	0.968889	0.757499	1.23927	1
ebi-a-GCST90016920	ebi-a-GCST90018833	Depression || id:ebi-a-GCST90018833	class Methanobacteria id.119	Inverse variance weighted	4	-0.0304395	0.123295	0.804998	-0.272098	0.211218	0.970019	0.76178	1.23518	1
ebi-a-GCST90016942	ebi-a-GCST90018833	Depression || id:ebi-a-GCST90018833	family Methanobacteriaceae id.121	Inverse variance weighted	4	-0.0304395	0.123295	0.804998	-0.272098	0.211218	0.970019	0.76178	1.23518	1
ebi-a-GCST90017102	ebi-a-GCST90018833	Depression || id:ebi-a-GCST90018833	order Methanobacteriales id.120	Inverse variance weighted	4	-0.0304395	0.123295	0.804998	-0.272098	0.211218	0.970019	0.76178	1.23518	1
ebi-a-GCST90017009	ebi-a-GCST90018833	Depression || id:ebi-a-GCST90018833	genus Family XIII UCG001 id.11294	Inverse variance weighted	5	-0.0306325	0.125982	0.807889	-0.277557	0.216292	0.969832	0.757633	1.24146	1
ebi-a-GCST90027713	ebi-a-GCST90018833	Depression || id:ebi-a-GCST90018833	k_Bacteria.p_Firmicutes.c_Clostridia.o_Clostridiales.f_Lachnospiraceae.g_Roseburia	Inverse variance weighted	7	0.0152847	0.0644089	0.812419	-0.110957	0.141526	1.0154	0.894977	1.15203	1
ebi-a-GCST90027653	ebi-a-GCST90018833	Depression || id:ebi-a-GCST90018833	k_Bacteria.p_Firmicutes.c_Bacilli	Inverse variance weighted	5	-0.0230814	0.0984239	0.814589	-0.215992	0.169829	0.977183	0.805742	1.1851	1
ebi-a-GCST90017003	ebi-a-GCST90018833	Depression || id:ebi-a-GCST90018833	genus Eubacterium rectale group id.14374	Inverse variance weighted	4	-0.0287589	0.122701	0.814688	-0.269253	0.211735	0.971651	0.76395	1.23582	1
ebi-a-GCST90016993	ebi-a-GCST90018833	Depression || id:ebi-a-GCST90018833	genus Erysipelatoclostridium id.11381	Inverse variance weighted	8	0.0200571	0.0865751	0.816792	-0.14963	0.189744	1.02026	0.861026	1.20894	1
ebi-a-GCST90017011	ebi-a-GCST90018833	Depression || id:ebi-a-GCST90018833	genus Fusicatenibacter id.11305	Inverse variance weighted	9	0.0210314	0.0916978	0.818593	-0.158696	0.200759	1.02125	0.853255	1.22233	1
ebi-a-GCST90027852	ebi-a-GCST90018833	Depression || id:ebi-a-GCST90018833	k_Bacteria.p_Firmicutes.c_Clostridia.o_Clostridiales.f_Lachnospiraceae.g_Lachnospiraceae_noname.s_Lachnospiraceae_bacterium_7_1_58FAA	Inverse variance weighted	8	0.0127037	0.055656	0.819449	-0.0963821	0.12179	1.01278	0.908117	1.12952	1
ebi-a-GCST90027710	ebi-a-GCST90018833	Depression || id:ebi-a-GCST90018833	k_Bacteria.p_Firmicutes.c_Clostridia.o_Clostridiales.f_Lachnospiraceae.g_Coprococcus	Inverse variance weighted	5	-0.016064	0.0703919	0.819484	-0.154032	0.121904	0.984064	0.857244	1.12965	1
ebi-a-GCST90027798	ebi-a-GCST90018833	Depression || id:ebi-a-GCST90018833	k_Bacteria.p_Firmicutes.c_Clostridia.o_Clostridiales.f_Ruminococcaceae.g_Ruminococcaceae_noname.s_Ruminococcaceae_bacterium_D16	Inverse variance weighted	6	-0.00845282	0.0373279	0.820853	-0.0816156	0.06471	0.991583	0.921626	1.06685	1
ebi-a-GCST90027790	ebi-a-GCST90018833	Depression || id:ebi-a-GCST90018833	k_Bacteria.p_Firmicutes.c_Clostridia.o_Clostridiales.f_Eubacteriaceae.g_Eubacterium.s_Eubacterium_eligens	Inverse variance weighted	6	-0.0190623	0.0889327	0.830278	-0.19337	0.155246	0.981118	0.824177	1.16795	1
ebi-a-GCST90017058	ebi-a-GCST90018833	Depression || id:ebi-a-GCST90018833	genus Ruminococcaceae UCG010 id.11367	Inverse variance weighted	4	-0.0379032	0.183728	0.836556	-0.39801	0.322204	0.962806	0.671655	1.38017	1
ebi-a-GCST90017095	ebi-a-GCST90018833	Depression || id:ebi-a-GCST90018833	order Clostridiales id.1863	Inverse variance weighted	8	0.0221243	0.107298	0.836638	-0.188179	0.232428	1.02237	0.828466	1.26166	1
ebi-a-GCST90016913	ebi-a-GCST90018833	Depression || id:ebi-a-GCST90018833	class Clostridia id.1859	Inverse variance weighted	8	0.0220755	0.107257	0.836933	-0.188148	0.232299	1.02232	0.828492	1.2615	1
ebi-a-GCST90016923	ebi-a-GCST90018833	Depression || id:ebi-a-GCST90018833	class Verrucomicrobiae id.4029	Inverse variance weighted	9	0.0146112	0.0711649	0.837326	-0.124872	0.154094	1.01472	0.88261	1.1666	1
ebi-a-GCST90017108	ebi-a-GCST90018833	Depression || id:ebi-a-GCST90018833	order Verrucomicrobiales id.4030	Inverse variance weighted	9	0.0146112	0.0711649	0.837326	-0.124872	0.154094	1.01472	0.88261	1.1666	1
ebi-a-GCST90016957	ebi-a-GCST90018833	Depression || id:ebi-a-GCST90018833	family Verrucomicrobiaceae id.4036	Inverse variance weighted	9	0.0145902	0.0711923	0.837619	-0.124947	0.154127	1.0147	0.882544	1.16664	1
ebi-a-GCST90016961	ebi-a-GCST90018833	Depression || id:ebi-a-GCST90018833	genus Akkermansia id.4037	Inverse variance weighted	9	0.0145527	0.0711963	0.838039	-0.124992	0.154097	1.01466	0.882504	1.1666	1
ebi-a-GCST90027841	ebi-a-GCST90018833	Depression || id:ebi-a-GCST90018833	k_Bacteria.p_Firmicutes.c_Clostridia.o_Clostridiales.f_Lachnospiraceae.g_Blautia.s_Ruminococcus_torques	Inverse variance weighted	5	0.0125764	0.0648267	0.846176	-0.114484	0.139637	1.01266	0.891826	1.14986	1
ebi-a-GCST90017033	ebi-a-GCST90018833	Depression || id:ebi-a-GCST90018833	genus Methanobrevibacter id.123	Inverse variance weighted	3	-0.0297139	0.155313	0.848278	-0.334127	0.274699	0.970723	0.715963	1.31613	1
ebi-a-GCST90017057	ebi-a-GCST90018833	Depression || id:ebi-a-GCST90018833	genus Ruminococcaceae UCG009 id.11366	Inverse variance weighted	6	-0.0134231	0.0749163	0.857801	-0.160259	0.133413	0.986667	0.851923	1.14272	1
ebi-a-GCST90017065	ebi-a-GCST90018833	Depression || id:ebi-a-GCST90018833	genus Ruminococcus gnavus group id.14376	Inverse variance weighted	7	-0.0117602	0.0663458	0.859307	-0.141798	0.118278	0.988309	0.867797	1.12556	1
ebi-a-GCST90017048	ebi-a-GCST90018833	Depression || id:ebi-a-GCST90018833	genus Roseburia id.2012	Inverse variance weighted	6	0.0203571	0.116207	0.860939	-0.20741	0.248124	1.02057	0.812687	1.28162	1
ebi-a-GCST90027783	ebi-a-GCST90018833	Depression || id:ebi-a-GCST90018833	k_Bacteria.p_Firmicutes.c_Bacilli.o_Lactobacillales.f_Streptococcaceae.g_Streptococcus.s_Streptococcus_parasanguinis	Inverse variance weighted	3	0.00735287	0.04208	0.861287	-0.075124	0.0898297	1.00738	0.927628	1.09399	1
ebi-a-GCST90027757	ebi-a-GCST90018833	Depression || id:ebi-a-GCST90018833	k_Bacteria.p_Actinobacteria.c_Actinobacteria.o_Bifidobacteriales.f_Bifidobacteriaceae.g_Bifidobacterium.s_Bifidobacterium_longum	Inverse variance weighted	6	0.0107102	0.0613734	0.861465	-0.109582	0.131002	1.01077	0.896209	1.13997	1
ebi-a-GCST90027708	ebi-a-GCST90018833	Depression || id:ebi-a-GCST90018833	k_Bacteria.p_Firmicutes.c_Clostridia.o_Clostridiales.f_Lachnospiraceae.g_Blautia	Inverse variance weighted	6	-0.0126578	0.0794185	0.873368	-0.168318	0.143002	0.987422	0.845085	1.15373	1
ebi-a-GCST90017022	ebi-a-GCST90018833	Depression || id:ebi-a-GCST90018833	genus Lachnospiraceae NC2004 group id.11316	Inverse variance weighted	3	0.0199238	0.129796	0.878003	-0.234476	0.274324	1.02012	0.790985	1.31564	1
ebi-a-GCST90016954	ebi-a-GCST90018833	Depression || id:ebi-a-GCST90018833	unknown family id.1000005471	Inverse variance weighted	3	0.0152721	0.101057	0.879878	-0.1828	0.213345	1.01539	0.832934	1.23781	1
ebi-a-GCST90017078	ebi-a-GCST90018833	Depression || id:ebi-a-GCST90018833	unknown genus id.1000005472	Inverse variance weighted	3	0.0152721	0.101057	0.879878	-0.1828	0.213345	1.01539	0.832934	1.23781	1
ebi-a-GCST90017103	ebi-a-GCST90018833	Depression || id:ebi-a-GCST90018833	order Mollicutes RF9 id.11579	Inverse variance weighted	3	0.0152721	0.101057	0.879878	-0.1828	0.213345	1.01539	0.832934	1.23781	1
ebi-a-GCST90027855	ebi-a-GCST90018833	Depression || id:ebi-a-GCST90018833	k_Bacteria.p_Firmicutes.c_Clostridia.o_Clostridiales.f_Lachnospiraceae.g_Roseburia.s_Roseburia_intestinalis	Inverse variance weighted	6	-0.0081763	0.0585272	0.888896	-0.12289	0.106537	0.991857	0.884361	1.11242	1
ebi-a-GCST90027791	ebi-a-GCST90018833	Depression || id:ebi-a-GCST90018833	k_Bacteria.p_Firmicutes.c_Clostridia.o_Clostridiales.f_Eubacteriaceae.g_Eubacterium.s_Eubacterium_hallii	Inverse variance weighted	6	0.00680478	0.0507044	0.89324	-0.0925758	0.106185	1.00683	0.91158	1.11203	1
ebi-a-GCST90016927	ebi-a-GCST90018833	Depression || id:ebi-a-GCST90018833	family Bacteroidaceae id.917	Inverse variance weighted	5	-0.0170042	0.129978	0.895915	-0.271762	0.237753	0.98314	0.762036	1.2684	1
ebi-a-GCST90016968	ebi-a-GCST90018833	Depression || id:ebi-a-GCST90018833	genus Bacteroides id.918	Inverse variance weighted	5	-0.0170042	0.129978	0.895915	-0.271762	0.237753	0.98314	0.762036	1.2684	1
ebi-a-GCST90017106	ebi-a-GCST90018833	Depression || id:ebi-a-GCST90018833	order Rhodospirillales id.2667	Inverse variance weighted	9	0.00620208	0.0631	0.921702	-0.117474	0.129878	1.00622	0.889164	1.13869	1
ebi-a-GCST90027769	ebi-a-GCST90018833	Depression || id:ebi-a-GCST90018833	k_Bacteria.p_Bacteroidetes.c_Bacteroidia.o_Bacteroidales.f_Porphyromonadaceae.g_Parabacteroides.s_Parabacteroides_merdae	Inverse variance weighted	5	0.00693291	0.0734536	0.924803	-0.137036	0.150902	1.00696	0.871939	1.16288	1
ebi-a-GCST90027673	ebi-a-GCST90018833	Depression || id:ebi-a-GCST90018833	k_Bacteria.p_Firmicutes.c_Clostridia.o_Clostridiales.f_Eubacteriaceae	Inverse variance weighted	3	0.00950192	0.10345	0.926817	-0.19326	0.212264	1.00955	0.824268	1.23647	1
ebi-a-GCST90027707	ebi-a-GCST90018833	Depression || id:ebi-a-GCST90018833	k_Bacteria.p_Firmicutes.c_Clostridia.o_Clostridiales.f_Eubacteriaceae.g_Eubacterium	Inverse variance weighted	3	0.00947673	0.103545	0.927077	-0.193471	0.212425	1.00952	0.824093	1.23667	1
ebi-a-GCST90016976	ebi-a-GCST90018833	Depression || id:ebi-a-GCST90018833	genus Candidatus Soleaferrea id.11350	Inverse variance weighted	4	-0.0150337	0.167533	0.928497	-0.343398	0.313331	0.985079	0.709356	1.36797	1
ebi-a-GCST90027682	ebi-a-GCST90018833	Depression || id:ebi-a-GCST90018833	k_Bacteria.p_Proteobacteria.c_Betaproteobacteria.o_Burkholderiales.f_Sutterellaceae	Inverse variance weighted	6	0.00634235	0.0708953	0.928716	-0.132612	0.145297	1.00636	0.875805	1.15638	1
ebi-a-GCST90016951	ebi-a-GCST90018833	Depression || id:ebi-a-GCST90018833	family Ruminococcaceae id.2050	Inverse variance weighted	5	-0.00794254	0.0930897	0.932006	-0.190398	0.174513	0.992089	0.82663	1.19067	1
ebi-a-GCST90017037	ebi-a-GCST90018833	Depression || id:ebi-a-GCST90018833	genus Oscillospira id.2064	Inverse variance weighted	3	0.00999051	0.117297	0.932124	-0.219911	0.239892	1.01004	0.80259	1.27111	1
ebi-a-GCST90027816	ebi-a-GCST90018833	Depression || id:ebi-a-GCST90018833	k_Bacteria.p_Proteobacteria.c_Gammaproteobacteria.o_Enterobacteriales.f_Enterobacteriaceae.g_Escherichia.s_Escherichia_coli	Inverse variance weighted	10	0.00488563	0.0621572	0.93735	-0.116942	0.126714	1.0049	0.889636	1.13509	1
ebi-a-GCST90027801	ebi-a-GCST90018833	Depression || id:ebi-a-GCST90018833	k_Bacteria.p_Firmicutes.c_Clostridia.o_Clostridiales.f_Ruminococcaceae.g_Ruminococcus.s_Ruminococcus_lactaris	Inverse variance weighted	3	0.00585687	0.0756636	0.9383	-0.142444	0.154158	1.00587	0.867236	1.16667	1
ebi-a-GCST90027836	ebi-a-GCST90018833	Depression || id:ebi-a-GCST90018833	k_Bacteria.p_Bacteroidetes.c_Bacteroidia.o_Bacteroidales.f_Bacteroidaceae.g_Bacteroides.s_Bacteroides_thetaiotaomicron	Inverse variance weighted	7	-0.00423063	0.0583064	0.942157	-0.118511	0.11005	0.995778	0.888242	1.11633	1
ebi-a-GCST90016912	ebi-a-GCST90018833	Depression || id:ebi-a-GCST90018833	class Betaproteobacteria id.2867	Inverse variance weighted	8	0.00696243	0.100025	0.944507	-0.189087	0.203012	1.00699	0.827715	1.22509	1
ebi-a-GCST90016999	ebi-a-GCST90018833	Depression || id:ebi-a-GCST90018833	genus Eubacterium fissicatena group id.14373	Inverse variance weighted	5	-0.0070431	0.10856	0.948272	-0.219821	0.205735	0.992982	0.802663	1.22843	1
ebi-a-GCST90027781	ebi-a-GCST90018833	Depression || id:ebi-a-GCST90018833	k_Bacteria.p_Bacteroidetes.c_Bacteroidia.o_Bacteroidales.f_Rikenellaceae.g_Alistipes.s_Alistipes_sp_AP11	Inverse variance weighted	4	0.00431647	0.0693683	0.950383	-0.131645	0.140278	1.00433	0.876652	1.15059	1
ebi-a-GCST90017091	ebi-a-GCST90018833	Depression || id:ebi-a-GCST90018833	order Bacillales id.1674	Inverse variance weighted	4	-0.00460001	0.0791275	0.953642	-0.15969	0.15049	0.995411	0.852408	1.1624	1
ebi-a-GCST90017002	ebi-a-GCST90018833	Depression || id:ebi-a-GCST90018833	genus Eubacterium oxidoreducens group id.11339	Inverse variance weighted	4	-0.0043344	0.0861314	0.959865	-0.173152	0.164483	0.995675	0.84101	1.17878	1
ebi-a-GCST90027815	ebi-a-GCST90018833	Depression || id:ebi-a-GCST90018833	k_Bacteria.p_Proteobacteria.c_Deltaproteobacteria.o_Desulfovibrionales.f_Desulfovibrionaceae.g_Desulfovibrio.s_Desulfovibrio_piger	Inverse variance weighted	3	0.00308422	0.0656857	0.96255	-0.12566	0.131828	1.00309	0.881915	1.14091	1
ebi-a-GCST90027670	ebi-a-GCST90018833	Depression || id:ebi-a-GCST90018833	k_Bacteria.p_Firmicutes.c_Bacilli.o_Lactobacillales.f_Streptococcaceae	Inverse variance weighted	9	0.00196958	0.0434931	0.96388	-0.0832769	0.0872161	1.00197	0.920096	1.09113	1
ebi-a-GCST90017040	ebi-a-GCST90018833	Depression || id:ebi-a-GCST90018833	genus Paraprevotella id.962	Inverse variance weighted	9	0.00238586	0.0539458	0.964723	-0.103348	0.10812	1.00239	0.901813	1.11418	1
ebi-a-GCST90027715	ebi-a-GCST90018833	Depression || id:ebi-a-GCST90018833	k_Bacteria.p_Firmicutes.c_Clostridia.o_Clostridiales.f_Ruminococcaceae.g_Anaerotruncus	Inverse variance weighted	2	0.0048197	0.110499	0.965209	-0.211758	0.221398	1.00483	0.80916	1.24782	1
ebi-a-GCST90027786	ebi-a-GCST90018833	Depression || id:ebi-a-GCST90018833	k_Bacteria.p_Firmicutes.c_Clostridia.o_Clostridiales.f_Clostridiaceae.g_Clostridium.s_Clostridium_asparagiforme	Inverse variance weighted	4	0.00265	0.065524	0.96774	-0.125777	0.131077	1.00265	0.881811	1.14006	1
ebi-a-GCST90027717	ebi-a-GCST90018833	Depression || id:ebi-a-GCST90018833	k_Bacteria.p_Firmicutes.c_Clostridia.o_Clostridiales.f_Ruminococcaceae.g_Ruminococcaceae_noname	Inverse variance weighted	7	0.00123924	0.0330485	0.970088	-0.0635358	0.0660143	1.00124	0.938441	1.06824	1
ebi-a-GCST90017062	ebi-a-GCST90018833	Depression || id:ebi-a-GCST90018833	genus Ruminococcus1 id.11373	Inverse variance weighted	5	0.00506518	0.139297	0.970993	-0.267958	0.278088	1.00508	0.76494	1.3206	1
ebi-a-GCST90016949	ebi-a-GCST90018833	Depression || id:ebi-a-GCST90018833	family Rhodospirillaceae id.2717	Inverse variance weighted	7	0.00221157	0.068718	0.974326	-0.132476	0.136899	1.00221	0.875924	1.14671	1
ebi-a-GCST90027834	ebi-a-GCST90018833	Depression || id:ebi-a-GCST90018833	k_Bacteria.p_Bacteroidetes.c_Bacteroidia.o_Bacteroidales.f_Bacteroidaceae.g_Bacteroides.s_Bacteroides_salyersiae	Inverse variance weighted	6	-0.000951908	0.032558	0.976675	-0.0647656	0.0628618	0.999049	0.937287	1.06488	1
ebi-a-GCST90017024	ebi-a-GCST90018833	Depression || id:ebi-a-GCST90018833	genus Lachnospiraceae NK4A136 group id.11319	Inverse variance weighted	7	0.00209284	0.0729982	0.977128	-0.140984	0.145169	1.0021	0.868504	1.15624	1
ebi-a-GCST90017064	ebi-a-GCST90018833	Depression || id:ebi-a-GCST90018833	genus Ruminococcus gauvreauii group id.11342	Inverse variance weighted	7	0.00184953	0.0852663	0.982694	-0.165272	0.168971	1.00185	0.847663	1.18409	1
ebi-a-GCST90017084	ebi-a-GCST90018833	Depression || id:ebi-a-GCST90018833	unknown genus id.2071	Inverse variance weighted	9	0.00130836	0.0736657	0.98583	-0.143076	0.145693	1.00131	0.866688	1.15684	1
ebi-a-GCST90027805	ebi-a-GCST90018833	Depression || id:ebi-a-GCST90018833	k_Bacteria.p_Firmicutes.c_Erysipelotrichia.o_Erysipelotrichales.f_Erysipelotrichaceae.g_Holdemania.s_Holdemania_unclassified	Inverse variance weighted	4	-0.000800506	0.0522367	0.987773	-0.103184	0.101583	0.9992	0.901961	1.10692	1
ebi-a-GCST90027695	ebi-a-GCST90018833	Depression || id:ebi-a-GCST90018833	k_Bacteria.p_Bacteroidetes.c_Bacteroidia.o_Bacteroidales.f_Porphyromonadaceae.g_Barnesiella	Inverse variance weighted	9	0.000799478	0.0667132	0.990439	-0.129958	0.131557	1.0008	0.878132	1.1406	1
ebi-a-GCST90027768	ebi-a-GCST90018833	Depression || id:ebi-a-GCST90018833	k_Bacteria.p_Bacteroidetes.c_Bacteroidia.o_Bacteroidales.f_Porphyromonadaceae.g_Parabacteroides.s_Parabacteroides_johnsonii	Inverse variance weighted	5	-0.0002659	0.035882	0.994087	-0.0705946	0.0700628	0.999734	0.93184	1.07258	1
ebi-a-GCST90016979	ebi-a-GCST90018833	Depression || id:ebi-a-GCST90018833	genus Clostridium innocuum group id.14397	Inverse variance weighted	2	-0.000647622	0.0918223	0.994373	-0.180619	0.179324	0.999353	0.834753	1.19641	1

## Sheet: Additional File 4
id.exposure	id.outcome	outcome	exposure	method	nsnp	b	se	pval	lo_ci	up_ci	or	or_lci95	or_uci95	qvalue
ebi-a-GCST90027789	ukb-d-KRA_PSY_ANXIETY	Anxiety disorders || id:ukb-d-KRA_PSY_ANXIETY	k_Bacteria.p_Firmicutes.c_Clostridia.o_Clostridiales.f_Clostridiales_noname.g_Pseudoflavonifractor.s_Pseudoflavonifractor_capillosus	Inverse variance weighted	6	-0.00163753	0.000464688	0.00042518	-0.00254832	-0.000726745	0.998364	0.997455	0.999274	0.315058
ebi-a-GCST90017062	ukb-d-KRA_PSY_ANXIETY	Anxiety disorders || id:ukb-d-KRA_PSY_ANXIETY	genus Ruminococcus1 id.11373	Inverse variance weighted	5	-0.0033489	0.00109561	0.00223819	-0.00549628	-0.00120151	0.996657	0.994519	0.998799	1
ebi-a-GCST90027711	ukb-d-KRA_PSY_ANXIETY	Anxiety disorders || id:ukb-d-KRA_PSY_ANXIETY	k_Bacteria.p_Firmicutes.c_Clostridia.o_Clostridiales.f_Lachnospiraceae.g_Dorea	Inverse variance weighted	4	-0.00211767	0.000807567	0.0087344	-0.0037005	-0.000534835	0.997885	0.996306	0.999465	1
ebi-a-GCST90027706	ukb-d-KRA_PSY_ANXIETY	Anxiety disorders || id:ukb-d-KRA_PSY_ANXIETY	k_Bacteria.p_Firmicutes.c_Clostridia.o_Clostridiales.f_Clostridiales_noname.g_Pseudoflavonifractor	Inverse variance weighted	4	-0.00155103	0.000613289	0.0114378	-0.00275307	-0.000348981	0.99845	0.997251	0.999651	1
ebi-a-GCST90016979	ukb-d-KRA_PSY_ANXIETY	Anxiety disorders || id:ukb-d-KRA_PSY_ANXIETY	genus Clostridium innocuum group id.14397	Inverse variance weighted	2	0.00218341	0.000887362	0.0138718	0.000444184	0.00392264	1.00219	1.00044	1.00393	1
ebi-a-GCST90017053	ukb-d-KRA_PSY_ANXIETY	Anxiety disorders || id:ukb-d-KRA_PSY_ANXIETY	genus Ruminococcaceae UCG002 id.11360	Inverse variance weighted	10	-0.00174313	0.000711805	0.0143299	-0.00313827	-0.000347991	0.998258	0.996867	0.999652	1
ebi-a-GCST90027767	ukb-d-KRA_PSY_ANXIETY	Anxiety disorders || id:ukb-d-KRA_PSY_ANXIETY	k_Bacteria.p_Bacteroidetes.c_Bacteroidia.o_Bacteroidales.f_Porphyromonadaceae.g_Parabacteroides.s_Parabacteroides_goldsteinii	Inverse variance weighted	3	0.00106309	0.000436531	0.0148788	0.000207491	0.00191869	1.00106	1.00021	1.00192	1
ebi-a-GCST90027727	ukb-d-KRA_PSY_ANXIETY	Anxiety disorders || id:ukb-d-KRA_PSY_ANXIETY	k_Bacteria.p_Proteobacteria.c_Betaproteobacteria.o_Burkholderiales.f_Sutterellaceae.g_Parasutterella	Inverse variance weighted	10	0.000913339	0.00038208	0.0168281	0.000164463	0.00166222	1.00091	1.00016	1.00166	1
ebi-a-GCST90027811	ukb-d-KRA_PSY_ANXIETY	Anxiety disorders || id:ukb-d-KRA_PSY_ANXIETY	k_Bacteria.p_Proteobacteria.c_Betaproteobacteria.o_Burkholderiales.f_Sutterellaceae.g_Parasutterella.s_Parasutterella_excrementihominis	Inverse variance weighted	10	0.000913686	0.00038258	0.01693	0.00016383	0.00166354	1.00091	1.00016	1.00166	1
ebi-a-GCST90017083	ukb-d-KRA_PSY_ANXIETY	Anxiety disorders || id:ukb-d-KRA_PSY_ANXIETY	unknown genus id.2041	Inverse variance weighted	6	0.0014463	0.000651717	0.0264725	0.000168931	0.00272366	1.00145	1.00017	1.00273	1
ebi-a-GCST90016961	ukb-d-KRA_PSY_ANXIETY	Anxiety disorders || id:ukb-d-KRA_PSY_ANXIETY	genus Akkermansia id.4037	Inverse variance weighted	9	-0.0013884	0.000672138	0.0388625	-0.00270579	-7.10048e-05	0.998613	0.997298	0.999929	1
ebi-a-GCST90016957	ukb-d-KRA_PSY_ANXIETY	Anxiety disorders || id:ukb-d-KRA_PSY_ANXIETY	family Verrucomicrobiaceae id.4036	Inverse variance weighted	9	-0.00138825	0.000672473	0.0389809	-0.00270629	-7.01981e-05	0.998613	0.997297	0.99993	1
ebi-a-GCST90016923	ukb-d-KRA_PSY_ANXIETY	Anxiety disorders || id:ukb-d-KRA_PSY_ANXIETY	class Verrucomicrobiae id.4029	Inverse variance weighted	9	-0.00138749	0.000672324	0.0390437	-0.00270525	-6.97375e-05	0.998613	0.997298	0.99993	1
ebi-a-GCST90017108	ukb-d-KRA_PSY_ANXIETY	Anxiety disorders || id:ukb-d-KRA_PSY_ANXIETY	order Verrucomicrobiales id.4030	Inverse variance weighted	9	-0.00138749	0.000672324	0.0390437	-0.00270525	-6.97375e-05	0.998613	0.997298	0.99993	1
ebi-a-GCST90027722	ukb-d-KRA_PSY_ANXIETY	Anxiety disorders || id:ukb-d-KRA_PSY_ANXIETY	k_Bacteria.p_Firmicutes.c_Negativicutes.o_Selenomonadales.f_Acidaminococcaceae.g_Phascolarctobacterium	Inverse variance weighted	5	-0.000817544	0.000406276	0.04419	-0.00161385	-2.12419e-05	0.999183	0.998387	0.999979	1
ebi-a-GCST90027806	ukb-d-KRA_PSY_ANXIETY	Anxiety disorders || id:ukb-d-KRA_PSY_ANXIETY	k_Bacteria.p_Firmicutes.c_Negativicutes.o_Selenomonadales.f_Acidaminococcaceae.g_Phascolarctobacterium.s_Phascolarctobacterium_succinatutens	Inverse variance weighted	5	-0.00081606	0.000405706	0.0442776	-0.00161124	-2.08751e-05	0.999184	0.99839	0.999979	1
ebi-a-GCST90016999	ukb-d-KRA_PSY_ANXIETY	Anxiety disorders || id:ukb-d-KRA_PSY_ANXIETY	genus Eubacterium fissicatena group id.14373	Inverse variance weighted	5	0.00102309	0.000527153	0.0522857	-1.01349e-05	0.00205631	1.00102	0.99999	1.00206	1
ebi-a-GCST90027796	ukb-d-KRA_PSY_ANXIETY	Anxiety disorders || id:ukb-d-KRA_PSY_ANXIETY	k_Bacteria.p_Firmicutes.c_Clostridia.o_Clostridiales.f_Oscillospiraceae.g_Oscillibacter.s_Oscillibacter_unclassified	Inverse variance weighted	7	0.00158389	0.000858213	0.0649554	-9.82093e-05	0.00326598	1.00159	0.999902	1.00327	1
ebi-a-GCST90027848	ukb-d-KRA_PSY_ANXIETY	Anxiety disorders || id:ukb-d-KRA_PSY_ANXIETY	k_Bacteria.p_Firmicutes.c_Clostridia.o_Clostridiales.f_Lachnospiraceae.g_Dorea.s_Dorea_unclassified	Inverse variance weighted	9	-0.000635344	0.000347051	0.0671466	-0.00131556	4.48766e-05	0.999365	0.998685	1.00004	1
ebi-a-GCST90027675	ukb-d-KRA_PSY_ANXIETY	Anxiety disorders || id:ukb-d-KRA_PSY_ANXIETY	k_Bacteria.p_Firmicutes.c_Clostridia.o_Clostridiales.f_Oscillospiraceae	Inverse variance weighted	7	0.00157128	0.00086174	0.0682463	-0.000117733	0.00326029	1.00157	0.999882	1.00327	1
ebi-a-GCST90027714	ukb-d-KRA_PSY_ANXIETY	Anxiety disorders || id:ukb-d-KRA_PSY_ANXIETY	k_Bacteria.p_Firmicutes.c_Clostridia.o_Clostridiales.f_Oscillospiraceae.g_Oscillibacter	Inverse variance weighted	7	0.00157057	0.00086237	0.0685717	-0.00011967	0.00326082	1.00157	0.99988	1.00327	1
ebi-a-GCST90027820	ukb-d-KRA_PSY_ANXIETY	Anxiety disorders || id:ukb-d-KRA_PSY_ANXIETY	k_Bacteria.p_Bacteroidetes.c_Bacteroidia.o_Bacteroidales.f_Bacteroidaceae.g_Bacteroides.s_Bacteroides_caccae	Inverse variance weighted	6	-0.00105287	0.000578564	0.0687891	-0.00218686	8.11131e-05	0.998948	0.997816	1.00008	1
ebi-a-GCST90017088	ukb-d-KRA_PSY_ANXIETY	Anxiety disorders || id:ukb-d-KRA_PSY_ANXIETY	genus Veillonella id.2198	Inverse variance weighted	4	-0.00170097	0.000943178	0.071319	-0.00354959	0.000147663	0.9983	0.996457	1.00015	1
ebi-a-GCST90027666	ukb-d-KRA_PSY_ANXIETY	Anxiety disorders || id:ukb-d-KRA_PSY_ANXIETY	k_Bacteria.p_Bacteroidetes.c_Bacteroidia.o_Bacteroidales.f_Porphyromonadaceae	Inverse variance weighted	4	0.00155386	0.000871259	0.0745106	-0.000153808	0.00326153	1.00156	0.999846	1.00327	1
ebi-a-GCST90017018	ukb-d-KRA_PSY_ANXIETY	Anxiety disorders || id:ukb-d-KRA_PSY_ANXIETY	genus Intestinibacter id.11345	Inverse variance weighted	7	-0.00135733	0.000773381	0.0792496	-0.00287315	0.000158499	0.998644	0.997131	1.00016	1
ebi-a-GCST90016991	ukb-d-KRA_PSY_ANXIETY	Anxiety disorders || id:ukb-d-KRA_PSY_ANXIETY	genus Eisenbergiella id.11304	Inverse variance weighted	5	-0.00136627	0.000789184	0.0834076	-0.00291307	0.000180528	0.998635	0.997091	1.00018	1
ebi-a-GCST90027659	ukb-d-KRA_PSY_ANXIETY	Anxiety disorders || id:ukb-d-KRA_PSY_ANXIETY	k_Bacteria.p_Proteobacteria.c_Gammaproteobacteria	Inverse variance weighted	3	0.00147349	0.000858224	0.0859956	-0.000208625	0.00315561	1.00147	0.999791	1.00316	1
ebi-a-GCST90027688	ukb-d-KRA_PSY_ANXIETY	Anxiety disorders || id:ukb-d-KRA_PSY_ANXIETY	k_Bacteria.p_Actinobacteria.c_Actinobacteria.o_Bifidobacteriales.f_Bifidobacteriaceae.g_Bifidobacterium	Inverse variance weighted	6	-0.00101543	0.000593802	0.0872575	-0.00217928	0.000148424	0.998985	0.997823	1.00015	1
ebi-a-GCST90027651	ukb-d-KRA_PSY_ANXIETY	Anxiety disorders || id:ukb-d-KRA_PSY_ANXIETY	k_Bacteria.p_Actinobacteria.c_Actinobacteria	Inverse variance weighted	7	-0.000956363	0.000560335	0.0878648	-0.00205462	0.000141893	0.999044	0.997947	1.00014	1
ebi-a-GCST90027748	ukb-d-KRA_PSY_ANXIETY	Anxiety disorders || id:ukb-d-KRA_PSY_ANXIETY	k_Bacteria.p_Actinobacteria	Inverse variance weighted	7	-0.000956346	0.000560333	0.0878693	-0.0020546	0.000141907	0.999044	0.997948	1.00014	1
ebi-a-GCST90027724	ukb-d-KRA_PSY_ANXIETY	Anxiety disorders || id:ukb-d-KRA_PSY_ANXIETY	k_Bacteria.p_Firmicutes.c_Negativicutes.o_Selenomonadales.f_Veillonellaceae.g_Veillonella	Inverse variance weighted	5	-0.000758518	0.000446932	0.0896651	-0.00163451	0.000117468	0.999242	0.998367	1.00012	1
ebi-a-GCST90027816	ukb-d-KRA_PSY_ANXIETY	Anxiety disorders || id:ukb-d-KRA_PSY_ANXIETY	k_Bacteria.p_Proteobacteria.c_Gammaproteobacteria.o_Enterobacteriales.f_Enterobacteriaceae.g_Escherichia.s_Escherichia_coli	Inverse variance weighted	10	0.000636597	0.000376759	0.0910916	-0.00010185	0.00137504	1.00064	0.999898	1.00138	1
ebi-a-GCST90027670	ukb-d-KRA_PSY_ANXIETY	Anxiety disorders || id:ukb-d-KRA_PSY_ANXIETY	k_Bacteria.p_Firmicutes.c_Bacilli.o_Lactobacillales.f_Streptococcaceae	Inverse variance weighted	9	0.000603842	0.000366335	0.0992841	-0.000114174	0.00132186	1.0006	0.999886	1.00132	1
ebi-a-GCST90027800	ukb-d-KRA_PSY_ANXIETY	Anxiety disorders || id:ukb-d-KRA_PSY_ANXIETY	k_Bacteria.p_Firmicutes.c_Clostridia.o_Clostridiales.f_Ruminococcaceae.g_Ruminococcus.s_Ruminococcus_callidus	Inverse variance weighted	3	-0.00112908	0.000693688	0.103601	-0.0024887	0.000230554	0.998872	0.997514	1.00023	1
ebi-a-GCST90017050	ukb-d-KRA_PSY_ANXIETY	Anxiety disorders || id:ukb-d-KRA_PSY_ANXIETY	genus Ruminiclostridium6 id.11356	Inverse variance weighted	8	-0.00112466	0.0006975	0.106871	-0.00249176	0.000242439	0.998876	0.997511	1.00024	1
ebi-a-GCST90027787	ukb-d-KRA_PSY_ANXIETY	Anxiety disorders || id:ukb-d-KRA_PSY_ANXIETY	k_Bacteria.p_Firmicutes.c_Clostridia.o_Clostridiales.f_Clostridiaceae.g_Clostridium.s_Clostridium_leptum	Inverse variance weighted	5	-0.000671755	0.000418912	0.108809	-0.00149282	0.000149312	0.999328	0.998508	1.00015	1
ebi-a-GCST90027662	ukb-d-KRA_PSY_ANXIETY	Anxiety disorders || id:ukb-d-KRA_PSY_ANXIETY	k_Bacteria.p_Actinobacteria.c_Actinobacteria.o_Bifidobacteriales.f_Bifidobacteriaceae	Inverse variance weighted	6	-0.000932882	0.000585344	0.110996	-0.00208016	0.000214392	0.999068	0.997922	1.00021	1
ebi-a-GCST90027736	ukb-d-KRA_PSY_ANXIETY	Anxiety disorders || id:ukb-d-KRA_PSY_ANXIETY	k_Bacteria.p_Actinobacteria.c_Actinobacteria.o_Bifidobacteriales	Inverse variance weighted	6	-0.000932884	0.000585383	0.111019	-0.00208024	0.000214468	0.999068	0.997922	1.00021	1
ebi-a-GCST90027700	ukb-d-KRA_PSY_ANXIETY	Anxiety disorders || id:ukb-d-KRA_PSY_ANXIETY	k_Bacteria.p_Bacteroidetes.c_Bacteroidia.o_Bacteroidales.f_Prevotellaceae.g_Prevotella	Inverse variance weighted	2	0.00146742	0.000934255	0.116255	-0.000363717	0.00329856	1.00147	0.999636	1.0033	1
ebi-a-GCST90027656	ukb-d-KRA_PSY_ANXIETY	Anxiety disorders || id:ukb-d-KRA_PSY_ANXIETY	k_Bacteria.p_Firmicutes.c_Negativicutes	Inverse variance weighted	5	-0.00104594	0.000680791	0.124449	-0.00238029	0.000288406	0.998955	0.997623	1.00029	1
ebi-a-GCST90027742	ukb-d-KRA_PSY_ANXIETY	Anxiety disorders || id:ukb-d-KRA_PSY_ANXIETY	k_Bacteria.p_Firmicutes.c_Negativicutes.o_Selenomonadales	Inverse variance weighted	5	-0.00104595	0.000680806	0.124455	-0.00238033	0.00028843	0.998955	0.997623	1.00029	1
ebi-a-GCST90027759	ukb-d-KRA_PSY_ANXIETY	Anxiety disorders || id:ukb-d-KRA_PSY_ANXIETY	k_Bacteria.p_Actinobacteria.c_Actinobacteria.o_Coriobacteriales.f_Coriobacteriaceae.g_Collinsella.s_Collinsella_aerofaciens	Inverse variance weighted	3	0.00131503	0.000856194	0.124563	-0.000363111	0.00299317	1.00132	0.999637	1.003	1
ebi-a-GCST90017038	ukb-d-KRA_PSY_ANXIETY	Anxiety disorders || id:ukb-d-KRA_PSY_ANXIETY	genus Oxalobacter id.2978	Inverse variance weighted	8	0.000673571	0.000442583	0.128032	-0.000193892	0.00154103	1.00067	0.999806	1.00154	1
ebi-a-GCST90016966	ukb-d-KRA_PSY_ANXIETY	Anxiety disorders || id:ukb-d-KRA_PSY_ANXIETY	genus Anaerostipes id.1991	Inverse variance weighted	9	-0.00132108	0.000882445	0.134377	-0.00305067	0.000408516	0.99868	0.996954	1.00041	1
ebi-a-GCST90017013	ukb-d-KRA_PSY_ANXIETY	Anxiety disorders || id:ukb-d-KRA_PSY_ANXIETY	genus Haemophilus id.3698	Inverse variance weighted	9	0.000769215	0.000518267	0.137754	-0.000246587	0.00178502	1.00077	0.999753	1.00179	1
ebi-a-GCST90016926	ukb-d-KRA_PSY_ANXIETY	Anxiety disorders || id:ukb-d-KRA_PSY_ANXIETY	family Alcaligenaceae id.2875	Inverse variance weighted	7	0.00139927	0.000946754	0.139417	-0.000456369	0.0032549	1.0014	0.999544	1.00326	1
ebi-a-GCST90027734	ukb-d-KRA_PSY_ANXIETY	Anxiety disorders || id:ukb-d-KRA_PSY_ANXIETY	k_Bacteria.p_Verrucomicrobia.c_Verrucomicrobiae.o_Verrucomicrobiales.f_Verrucomicrobiaceae.g_Akkermansia	Inverse variance weighted	7	-0.000964955	0.000660976	0.144319	-0.00226047	0.000330558	0.999036	0.997742	1.00033	1
ebi-a-GCST90027827	ukb-d-KRA_PSY_ANXIETY	Anxiety disorders || id:ukb-d-KRA_PSY_ANXIETY	k_Bacteria.p_Bacteroidetes.c_Bacteroidia.o_Bacteroidales.f_Bacteroidaceae.g_Bacteroides.s_Bacteroides_finegoldii	Inverse variance weighted	9	0.000397154	0.000272048	0.144327	-0.00013606	0.000930368	1.0004	0.999864	1.00093	1
ebi-a-GCST90027747	ukb-d-KRA_PSY_ANXIETY	Anxiety disorders || id:ukb-d-KRA_PSY_ANXIETY	k_Bacteria.p_Verrucomicrobia.c_Verrucomicrobiae.o_Verrucomicrobiales	Inverse variance weighted	7	-0.000964588	0.00066077	0.144346	-0.0022597	0.00033052	0.999036	0.997743	1.00033	1
ebi-a-GCST90027686	ukb-d-KRA_PSY_ANXIETY	Anxiety disorders || id:ukb-d-KRA_PSY_ANXIETY	k_Bacteria.p_Verrucomicrobia.c_Verrucomicrobiae.o_Verrucomicrobiales.f_Verrucomicrobiaceae	Inverse variance weighted	7	-0.000964545	0.000660775	0.144368	-0.00225966	0.000330575	0.999036	0.997743	1.00033	1
ebi-a-GCST90027660	ukb-d-KRA_PSY_ANXIETY	Anxiety disorders || id:ukb-d-KRA_PSY_ANXIETY	k_Bacteria.p_Verrucomicrobia.c_Verrucomicrobiae	Inverse variance weighted	7	-0.000964523	0.000660773	0.144375	-0.00225964	0.000330592	0.999036	0.997743	1.00033	1
ebi-a-GCST90027752	ukb-d-KRA_PSY_ANXIETY	Anxiety disorders || id:ukb-d-KRA_PSY_ANXIETY	k_Bacteria.p_Verrucomicrobia	Inverse variance weighted	7	-0.000964399	0.000660779	0.144431	-0.00225953	0.000330728	0.999036	0.997743	1.00033	1
ebi-a-GCST90027819	ukb-d-KRA_PSY_ANXIETY	Anxiety disorders || id:ukb-d-KRA_PSY_ANXIETY	k_Bacteria.p_Verrucomicrobia.c_Verrucomicrobiae.o_Verrucomicrobiales.f_Verrucomicrobiaceae.g_Akkermansia.s_Akkermansia_muciniphila	Inverse variance weighted	7	-0.000962171	0.000661328	0.145695	-0.00225837	0.000334031	0.999038	0.997744	1.00033	1
ebi-a-GCST90016922	ukb-d-KRA_PSY_ANXIETY	Anxiety disorders || id:ukb-d-KRA_PSY_ANXIETY	class Negativicutes id.2164	Inverse variance weighted	7	0.00130451	0.000900028	0.147223	-0.000459546	0.00306857	1.00131	0.999541	1.00307	1
ebi-a-GCST90017107	ukb-d-KRA_PSY_ANXIETY	Anxiety disorders || id:ukb-d-KRA_PSY_ANXIETY	order Selenomonadales id.2165	Inverse variance weighted	7	0.00130451	0.000900028	0.147223	-0.000459546	0.00306857	1.00131	0.999541	1.00307	1
ebi-a-GCST90027782	ukb-d-KRA_PSY_ANXIETY	Anxiety disorders || id:ukb-d-KRA_PSY_ANXIETY	k_Bacteria.p_Firmicutes.c_Bacilli.o_Lactobacillales.f_Lactobacillaceae.g_Lactobacillus.s_Lactobacillus_delbrueckii	Inverse variance weighted	6	0.000430886	0.000300141	0.151113	-0.00015739	0.00101916	1.00043	0.999843	1.00102	1
ebi-a-GCST90027766	ukb-d-KRA_PSY_ANXIETY	Anxiety disorders || id:ukb-d-KRA_PSY_ANXIETY	k_Bacteria.p_Bacteroidetes.c_Bacteroidia.o_Bacteroidales.f_Porphyromonadaceae.g_Parabacteroides.s_Parabacteroides_distasonis	Inverse variance weighted	4	0.00115938	0.000835253	0.165118	-0.000477713	0.00279648	1.00116	0.999522	1.0028	1
ebi-a-GCST90017007	ukb-d-KRA_PSY_ANXIETY	Anxiety disorders || id:ukb-d-KRA_PSY_ANXIETY	genus Faecalibacterium id.2057	Inverse variance weighted	3	0.00138333	0.00100514	0.168743	-0.000586749	0.00335342	1.00138	0.999413	1.00336	1
ebi-a-GCST90027668	ukb-d-KRA_PSY_ANXIETY	Anxiety disorders || id:ukb-d-KRA_PSY_ANXIETY	k_Bacteria.p_Bacteroidetes.c_Bacteroidia.o_Bacteroidales.f_Rikenellaceae	Inverse variance weighted	3	-0.00131571	0.000960071	0.170552	-0.00319745	0.000566026	0.998685	0.996808	1.00057	1
ebi-a-GCST90027701	ukb-d-KRA_PSY_ANXIETY	Anxiety disorders || id:ukb-d-KRA_PSY_ANXIETY	k_Bacteria.p_Bacteroidetes.c_Bacteroidia.o_Bacteroidales.f_Rikenellaceae.g_Alistipes	Inverse variance weighted	3	-0.00131078	0.000957343	0.170942	-0.00318717	0.000565614	0.99869	0.996818	1.00057	1
ebi-a-GCST90027693	ukb-d-KRA_PSY_ANXIETY	Anxiety disorders || id:ukb-d-KRA_PSY_ANXIETY	k_Bacteria.p_Bacteroidetes.c_Bacteroidia.o_Bacteroidales.f_Bacteroidaceae.g_Bacteroides	Inverse variance weighted	6	-0.0011169	0.000836893	0.182016	-0.00275721	0.000523414	0.998884	0.997247	1.00052	1
ebi-a-GCST90016946	ukb-d-KRA_PSY_ANXIETY	Anxiety disorders || id:ukb-d-KRA_PSY_ANXIETY	family Peptostreptococcaceae id.2042	Inverse variance weighted	9	-0.000857617	0.000643792	0.182816	-0.00211945	0.000404215	0.999143	0.997883	1.0004	1
ebi-a-GCST90027725	ukb-d-KRA_PSY_ANXIETY	Anxiety disorders || id:ukb-d-KRA_PSY_ANXIETY	k_Bacteria.p_Proteobacteria.c_Betaproteobacteria.o_Burkholderiales.f_Burkholderiales_noname.g_Burkholderiales_noname	Inverse variance weighted	9	-0.000509383	0.000384657	0.185419	-0.00126331	0.000244544	0.999491	0.998737	1.00024	1
ebi-a-GCST90027680	ukb-d-KRA_PSY_ANXIETY	Anxiety disorders || id:ukb-d-KRA_PSY_ANXIETY	k_Bacteria.p_Proteobacteria.c_Betaproteobacteria.o_Burkholderiales.f_Burkholderiales_noname	Inverse variance weighted	9	-0.000509169	0.000384523	0.185451	-0.00126283	0.000244497	0.999491	0.998738	1.00024	1
ebi-a-GCST90027809	ukb-d-KRA_PSY_ANXIETY	Anxiety disorders || id:ukb-d-KRA_PSY_ANXIETY	k_Bacteria.p_Proteobacteria.c_Betaproteobacteria.o_Burkholderiales.f_Burkholderiales_noname.g_Burkholderiales_noname.s_Burkholderiales_bacterium_1_1_47	Inverse variance weighted	9	-0.000508616	0.000384604	0.186021	-0.00126244	0.000245207	0.999492	0.998738	1.00025	1
ebi-a-GCST90017110	ukb-d-KRA_PSY_ANXIETY	Anxiety disorders || id:ukb-d-KRA_PSY_ANXIETY	phylum Actinobacteria id.400	Inverse variance weighted	9	0.0011858	0.000902788	0.189018	-0.000583662	0.00295527	1.00119	0.999417	1.00296	1
ebi-a-GCST90027744	ukb-d-KRA_PSY_ANXIETY	Anxiety disorders || id:ukb-d-KRA_PSY_ANXIETY	k_Bacteria.p_Proteobacteria.c_Deltaproteobacteria.o_Desulfovibrionales	Inverse variance weighted	3	0.00119999	0.00091755	0.190935	-0.000598411	0.00299839	1.0012	0.999402	1.003	1
ebi-a-GCST90027683	ukb-d-KRA_PSY_ANXIETY	Anxiety disorders || id:ukb-d-KRA_PSY_ANXIETY	k_Bacteria.p_Proteobacteria.c_Deltaproteobacteria.o_Desulfovibrionales.f_Desulfovibrionaceae	Inverse variance weighted	3	0.00120016	0.000917694	0.190941	-0.00059852	0.00299884	1.0012	0.999402	1.003	1
ebi-a-GCST90027658	ukb-d-KRA_PSY_ANXIETY	Anxiety disorders || id:ukb-d-KRA_PSY_ANXIETY	k_Bacteria.p_Proteobacteria.c_Deltaproteobacteria	Inverse variance weighted	3	0.00119999	0.0009176	0.19096	-0.000598508	0.00299848	1.0012	0.999402	1.003	1
ebi-a-GCST90016920	ukb-d-KRA_PSY_ANXIETY	Anxiety disorders || id:ukb-d-KRA_PSY_ANXIETY	class Methanobacteria id.119	Inverse variance weighted	4	0.00118414	0.000910123	0.193231	-0.000599699	0.00296799	1.00118	0.9994	1.00297	1
ebi-a-GCST90016942	ukb-d-KRA_PSY_ANXIETY	Anxiety disorders || id:ukb-d-KRA_PSY_ANXIETY	family Methanobacteriaceae id.121	Inverse variance weighted	4	0.00118414	0.000910123	0.193231	-0.000599699	0.00296799	1.00118	0.9994	1.00297	1
ebi-a-GCST90017102	ukb-d-KRA_PSY_ANXIETY	Anxiety disorders || id:ukb-d-KRA_PSY_ANXIETY	order Methanobacteriales id.120	Inverse variance weighted	4	0.00118414	0.000910123	0.193231	-0.000599699	0.00296799	1.00118	0.9994	1.00297	1
ebi-a-GCST90027843	ukb-d-KRA_PSY_ANXIETY	Anxiety disorders || id:ukb-d-KRA_PSY_ANXIETY	k_Bacteria.p_Firmicutes.c_Clostridia.o_Clostridiales.f_Lachnospiraceae.g_Coprococcus.s_Coprococcus_catus	Inverse variance weighted	4	0.000875426	0.000677958	0.196611	-0.000453372	0.00220422	1.00088	0.999547	1.00221	1
ebi-a-GCST90017005	ukb-d-KRA_PSY_ANXIETY	Anxiety disorders || id:ukb-d-KRA_PSY_ANXIETY	genus Eubacterium ventriosum group id.11341	Inverse variance weighted	7	-0.00112627	0.000891503	0.206466	-0.00287362	0.000621072	0.998874	0.997131	1.00062	1
ebi-a-GCST90017044	ukb-d-KRA_PSY_ANXIETY	Anxiety disorders || id:ukb-d-KRA_PSY_ANXIETY	genus Prevotella7 id.11182	Inverse variance weighted	5	-0.000639906	0.000509765	0.209372	-0.00163905	0.000359234	0.99936	0.998362	1.00036	1
ebi-a-GCST90017020	ukb-d-KRA_PSY_ANXIETY	Anxiety disorders || id:ukb-d-KRA_PSY_ANXIETY	genus Lachnoclostridium id.11308	Inverse variance weighted	6	0.00131562	0.00105284	0.21145	-0.000747951	0.00337919	1.00132	0.999252	1.00338	1
ebi-a-GCST90016932	ukb-d-KRA_PSY_ANXIETY	Anxiety disorders || id:ukb-d-KRA_PSY_ANXIETY	family Clostridiales vadin BB60 group id.11286	Inverse variance weighted	10	-0.000741267	0.00059454	0.212474	-0.00190656	0.000424031	0.999259	0.998095	1.00042	1
ebi-a-GCST90017076	ukb-d-KRA_PSY_ANXIETY	Anxiety disorders || id:ukb-d-KRA_PSY_ANXIETY	unknown genus id.1000000073	Inverse variance weighted	10	-0.000741267	0.00059454	0.212474	-0.00190656	0.000424031	0.999259	0.998095	1.00042	1
ebi-a-GCST90027716	ukb-d-KRA_PSY_ANXIETY	Anxiety disorders || id:ukb-d-KRA_PSY_ANXIETY	k_Bacteria.p_Firmicutes.c_Clostridia.o_Clostridiales.f_Ruminococcaceae.g_Faecalibacterium	Inverse variance weighted	4	0.0010126	0.000820836	0.217346	-0.000596241	0.00262143	1.00101	0.999404	1.00262	1
ebi-a-GCST90027795	ukb-d-KRA_PSY_ANXIETY	Anxiety disorders || id:ukb-d-KRA_PSY_ANXIETY	k_Bacteria.p_Firmicutes.c_Clostridia.o_Clostridiales.f_Eubacteriaceae.g_Eubacterium.s_Eubacterium_ventriosum	Inverse variance weighted	3	-0.000984415	0.000800843	0.218988	-0.00255407	0.000585238	0.999016	0.997449	1.00059	1
ebi-a-GCST90017075	ukb-d-KRA_PSY_ANXIETY	Anxiety disorders || id:ukb-d-KRA_PSY_ANXIETY	genus Tyzzerella3 id.11335	Inverse variance weighted	9	-0.000540473	0.000444686	0.224212	-0.00141206	0.000331111	0.99946	0.998589	1.00033	1
ebi-a-GCST90027771	ukb-d-KRA_PSY_ANXIETY	Anxiety disorders || id:ukb-d-KRA_PSY_ANXIETY	k_Bacteria.p_Bacteroidetes.c_Bacteroidia.o_Bacteroidales.f_Prevotellaceae.g_Paraprevotella.s_Paraprevotella_clara	Inverse variance weighted	6	0.000540662	0.000445894	0.225308	-0.000333291	0.00141461	1.00054	0.999667	1.00142	1
ebi-a-GCST90027730	ukb-d-KRA_PSY_ANXIETY	Anxiety disorders || id:ukb-d-KRA_PSY_ANXIETY	k_Bacteria.p_Proteobacteria.c_Deltaproteobacteria.o_Desulfovibrionales.f_Desulfovibrionaceae.g_Bilophila	Inverse variance weighted	4	-0.000931191	0.000771278	0.227303	-0.0024429	0.000580514	0.999069	0.99756	1.00058	1
ebi-a-GCST90017015	ukb-d-KRA_PSY_ANXIETY	Anxiety disorders || id:ukb-d-KRA_PSY_ANXIETY	genus Holdemania id.2157	Inverse variance weighted	6	-0.000849415	0.000709406	0.231166	-0.00223985	0.000541022	0.999151	0.997763	1.00054	1
ebi-a-GCST90027713	ukb-d-KRA_PSY_ANXIETY	Anxiety disorders || id:ukb-d-KRA_PSY_ANXIETY	k_Bacteria.p_Firmicutes.c_Clostridia.o_Clostridiales.f_Lachnospiraceae.g_Roseburia	Inverse variance weighted	7	-0.000739408	0.000620169	0.233156	-0.00195494	0.000476122	0.999261	0.998047	1.00048	1
ebi-a-GCST90017045	ukb-d-KRA_PSY_ANXIETY	Anxiety disorders || id:ukb-d-KRA_PSY_ANXIETY	genus Prevotella9 id.11183	Inverse variance weighted	6	0.000806667	0.000689243	0.241853	-0.000544249	0.00215758	1.00081	0.999456	1.00216	1
ebi-a-GCST90017030	ukb-d-KRA_PSY_ANXIETY	Anxiety disorders || id:ukb-d-KRA_PSY_ANXIETY	genus Lactobacillus id.1837	Inverse variance weighted	7	0.000729861	0.000628263	0.245352	-0.000501534	0.00196126	1.00073	0.999499	1.00196	1
ebi-a-GCST90027729	ukb-d-KRA_PSY_ANXIETY	Anxiety disorders || id:ukb-d-KRA_PSY_ANXIETY	k_Bacteria.p_Proteobacteria.c_Betaproteobacteria.o_Burkholderiales.f_Sutterellaceae.g_Sutterella	Inverse variance weighted	2	0.00118602	0.00103096	0.249978	-0.00083466	0.00320669	1.00119	0.999166	1.00321	1
ebi-a-GCST90016970	ukb-d-KRA_PSY_ANXIETY	Anxiety disorders || id:ukb-d-KRA_PSY_ANXIETY	genus Bifidobacterium id.436	Inverse variance weighted	5	-0.000908293	0.000790837	0.250753	-0.00245833	0.000641748	0.999092	0.997545	1.00064	1
ebi-a-GCST90027755	ukb-d-KRA_PSY_ANXIETY	Anxiety disorders || id:ukb-d-KRA_PSY_ANXIETY	k_Bacteria.p_Actinobacteria.c_Actinobacteria.o_Bifidobacteriales.f_Bifidobacteriaceae.g_Bifidobacterium.s_Bifidobacterium_bifidum	Inverse variance weighted	11	-0.000277428	0.000242325	0.252267	-0.000752385	0.000197529	0.999723	0.999248	1.0002	1
ebi-a-GCST90017086	ukb-d-KRA_PSY_ANXIETY	Anxiety disorders || id:ukb-d-KRA_PSY_ANXIETY	unknown genus id.826	Inverse variance weighted	7	-0.000975557	0.000852824	0.25266	-0.00264709	0.000695979	0.999025	0.997356	1.0007	1
ebi-a-GCST90016944	ukb-d-KRA_PSY_ANXIETY	Anxiety disorders || id:ukb-d-KRA_PSY_ANXIETY	family Pasteurellaceae id.3689	Inverse variance weighted	7	0.000669022	0.000598668	0.263773	-0.000504368	0.00184241	1.00067	0.999496	1.00184	1
ebi-a-GCST90017105	ukb-d-KRA_PSY_ANXIETY	Anxiety disorders || id:ukb-d-KRA_PSY_ANXIETY	order Pasteurellales id.3688	Inverse variance weighted	7	0.000669022	0.000598668	0.263773	-0.000504368	0.00184241	1.00067	0.999496	1.00184	1
ebi-a-GCST90016915	ukb-d-KRA_PSY_ANXIETY	Anxiety disorders || id:ukb-d-KRA_PSY_ANXIETY	class Deltaproteobacteria id.3087	Inverse variance weighted	7	0.0013217	0.00118447	0.264484	-0.000999864	0.00364326	1.00132	0.999001	1.00365	1
ebi-a-GCST90027801	ukb-d-KRA_PSY_ANXIETY	Anxiety disorders || id:ukb-d-KRA_PSY_ANXIETY	k_Bacteria.p_Firmicutes.c_Clostridia.o_Clostridiales.f_Ruminococcaceae.g_Ruminococcus.s_Ruminococcus_lactaris	Inverse variance weighted	2	0.00104923	0.000970875	0.279829	-0.000853687	0.00295214	1.00105	0.999147	1.00296	1
ebi-a-GCST90017033	ukb-d-KRA_PSY_ANXIETY	Anxiety disorders || id:ukb-d-KRA_PSY_ANXIETY	genus Methanobrevibacter id.123	Inverse variance weighted	3	0.00140473	0.00130006	0.279915	-0.00114339	0.00395286	1.00141	0.998857	1.00396	1
ebi-a-GCST90016976	ukb-d-KRA_PSY_ANXIETY	Anxiety disorders || id:ukb-d-KRA_PSY_ANXIETY	genus Candidatus Soleaferrea id.11350	Inverse variance weighted	4	-0.00080319	0.000743432	0.279972	-0.00226032	0.000653936	0.999197	0.997742	1.00065	1
ebi-a-GCST90027699	ukb-d-KRA_PSY_ANXIETY	Anxiety disorders || id:ukb-d-KRA_PSY_ANXIETY	k_Bacteria.p_Bacteroidetes.c_Bacteroidia.o_Bacteroidales.f_Prevotellaceae.g_Paraprevotella	Inverse variance weighted	5	0.000578547	0.000536856	0.281187	-0.000473691	0.00163078	1.00058	0.999526	1.00163	1
ebi-a-GCST90017106	ukb-d-KRA_PSY_ANXIETY	Anxiety disorders || id:ukb-d-KRA_PSY_ANXIETY	order Rhodospirillales id.2667	Inverse variance weighted	9	0.000650227	0.000604852	0.282367	-0.000535283	0.00183574	1.00065	0.999465	1.00184	1
ebi-a-GCST90017021	ukb-d-KRA_PSY_ANXIETY	Anxiety disorders || id:ukb-d-KRA_PSY_ANXIETY	genus Lachnospiraceae FCS020 group id.11314	Inverse variance weighted	7	-0.000779563	0.000727686	0.284039	-0.00220583	0.000646701	0.999221	0.997797	1.00065	1
ebi-a-GCST90027769	ukb-d-KRA_PSY_ANXIETY	Anxiety disorders || id:ukb-d-KRA_PSY_ANXIETY	k_Bacteria.p_Bacteroidetes.c_Bacteroidia.o_Bacteroidales.f_Porphyromonadaceae.g_Parabacteroides.s_Parabacteroides_merdae	Inverse variance weighted	5	-0.000685409	0.000640506	0.284572	-0.0019408	0.000569982	0.999315	0.998061	1.00057	1
ebi-a-GCST90027712	ukb-d-KRA_PSY_ANXIETY	Anxiety disorders || id:ukb-d-KRA_PSY_ANXIETY	k_Bacteria.p_Firmicutes.c_Clostridia.o_Clostridiales.f_Lachnospiraceae.g_Lachnospiraceae_noname	Inverse variance weighted	3	0.00102535	0.000968424	0.289701	-0.000872765	0.00292346	1.00103	0.999128	1.00293	1
ebi-a-GCST90027825	ukb-d-KRA_PSY_ANXIETY	Anxiety disorders || id:ukb-d-KRA_PSY_ANXIETY	k_Bacteria.p_Bacteroidetes.c_Bacteroidia.o_Bacteroidales.f_Bacteroidaceae.g_Bacteroides.s_Bacteroides_eggerthii	Inverse variance weighted	5	0.000665721	0.000632485	0.292548	-0.000573949	0.00190539	1.00067	0.999426	1.00191	1
ebi-a-GCST90027821	ukb-d-KRA_PSY_ANXIETY	Anxiety disorders || id:ukb-d-KRA_PSY_ANXIETY	k_Bacteria.p_Bacteroidetes.c_Bacteroidia.o_Bacteroidales.f_Bacteroidaceae.g_Bacteroides.s_Bacteroides_cellulosilyticus	Inverse variance weighted	5	-0.000509679	0.000485547	0.293855	-0.00146135	0.000441992	0.99949	0.99854	1.00044	1
ebi-a-GCST90017091	ukb-d-KRA_PSY_ANXIETY	Anxiety disorders || id:ukb-d-KRA_PSY_ANXIETY	order Bacillales id.1674	Inverse variance weighted	4	-0.000647609	0.00061859	0.295141	-0.00186005	0.000564828	0.999353	0.998142	1.00056	1
ebi-a-GCST90017026	ukb-d-KRA_PSY_ANXIETY	Anxiety disorders || id:ukb-d-KRA_PSY_ANXIETY	genus Lachnospiraceae UCG004 id.11324	Inverse variance weighted	7	-0.000918507	0.000880105	0.296654	-0.00264351	0.000806497	0.999082	0.99736	1.00081	1
ebi-a-GCST90017006	ukb-d-KRA_PSY_ANXIETY	Anxiety disorders || id:ukb-d-KRA_PSY_ANXIETY	genus Eubacterium xylanophilum group id.14375	Inverse variance weighted	7	0.000857256	0.00082444	0.298431	-0.000758647	0.00247316	1.00086	0.999242	1.00248	1
ebi-a-GCST90016951	ukb-d-KRA_PSY_ANXIETY	Anxiety disorders || id:ukb-d-KRA_PSY_ANXIETY	family Ruminococcaceae id.2050	Inverse variance weighted	5	0.000897915	0.000865313	0.29942	-0.000798097	0.00259393	1.0009	0.999202	1.0026	1
ebi-a-GCST90017058	ukb-d-KRA_PSY_ANXIETY	Anxiety disorders || id:ukb-d-KRA_PSY_ANXIETY	genus Ruminococcaceae UCG010 id.11367	Inverse variance weighted	4	0.00113385	0.001097	0.301326	-0.00101627	0.00328398	1.00113	0.998984	1.00329	1
ebi-a-GCST90017094	ukb-d-KRA_PSY_ANXIETY	Anxiety disorders || id:ukb-d-KRA_PSY_ANXIETY	order Burkholderiales id.2874	Inverse variance weighted	8	0.000895019	0.000881562	0.30998	-0.000832844	0.00262288	1.0009	0.999168	1.00263	1
ebi-a-GCST90027799	ukb-d-KRA_PSY_ANXIETY	Anxiety disorders || id:ukb-d-KRA_PSY_ANXIETY	k_Bacteria.p_Firmicutes.c_Clostridia.o_Clostridiales.f_Ruminococcaceae.g_Ruminococcus.s_Ruminococcus_bromii	Inverse variance weighted	4	0.000675447	0.000665689	0.310269	-0.000629304	0.0019802	1.00068	0.999371	1.00198	1
ebi-a-GCST90027807	ukb-d-KRA_PSY_ANXIETY	Anxiety disorders || id:ukb-d-KRA_PSY_ANXIETY	k_Bacteria.p_Firmicutes.c_Negativicutes.o_Selenomonadales.f_Veillonellaceae.g_Dialister.s_Dialister_invisus	Inverse variance weighted	3	-0.00096302	0.00095436	0.312939	-0.00283356	0.000907525	0.999037	0.99717	1.00091	1
ebi-a-GCST90016989	ukb-d-KRA_PSY_ANXIETY	Anxiety disorders || id:ukb-d-KRA_PSY_ANXIETY	genus Dorea id.1997	Inverse variance weighted	5	0.00130596	0.00130827	0.318167	-0.00125825	0.00387016	1.00131	0.998743	1.00388	1
ebi-a-GCST90027774	ukb-d-KRA_PSY_ANXIETY	Anxiety disorders || id:ukb-d-KRA_PSY_ANXIETY	k_Bacteria.p_Bacteroidetes.c_Bacteroidia.o_Bacteroidales.f_Prevotellaceae.g_Prevotella.s_Prevotella_copri	Inverse variance weighted	4	-0.000723983	0.000725871	0.318571	-0.00214669	0.000698724	0.999276	0.997856	1.0007	1
ebi-a-GCST90027715	ukb-d-KRA_PSY_ANXIETY	Anxiety disorders || id:ukb-d-KRA_PSY_ANXIETY	k_Bacteria.p_Firmicutes.c_Clostridia.o_Clostridiales.f_Ruminococcaceae.g_Anaerotruncus	Inverse variance weighted	2	-0.000477576	0.00048659	0.326358	-0.00143129	0.00047614	0.999523	0.99857	1.00048	1
ebi-a-GCST90027768	ukb-d-KRA_PSY_ANXIETY	Anxiety disorders || id:ukb-d-KRA_PSY_ANXIETY	k_Bacteria.p_Bacteroidetes.c_Bacteroidia.o_Bacteroidales.f_Porphyromonadaceae.g_Parabacteroides.s_Parabacteroides_johnsonii	Inverse variance weighted	5	0.000321607	0.000329799	0.32948	-0.000324798	0.000968013	1.00032	0.999675	1.00097	1
ebi-a-GCST90027703	ukb-d-KRA_PSY_ANXIETY	Anxiety disorders || id:ukb-d-KRA_PSY_ANXIETY	k_Bacteria.p_Firmicutes.c_Bacilli.o_Lactobacillales.f_Streptococcaceae.g_Streptococcus	Inverse variance weighted	8	0.000380164	0.000390346	0.330099	-0.000384915	0.00114524	1.00038	0.999615	1.00115	1
ebi-a-GCST90027792	ukb-d-KRA_PSY_ANXIETY	Anxiety disorders || id:ukb-d-KRA_PSY_ANXIETY	k_Bacteria.p_Firmicutes.c_Clostridia.o_Clostridiales.f_Eubacteriaceae.g_Eubacterium.s_Eubacterium_ramulus	Inverse variance weighted	5	0.000718088	0.000740477	0.332164	-0.000733247	0.00216942	1.00072	0.999267	1.00217	1
ebi-a-GCST90017009	ukb-d-KRA_PSY_ANXIETY	Anxiety disorders || id:ukb-d-KRA_PSY_ANXIETY	genus Family XIII UCG001 id.11294	Inverse variance weighted	5	0.00133764	0.00138316	0.333497	-0.00137335	0.00404864	1.00134	0.998628	1.00406	1
ebi-a-GCST90016995	ukb-d-KRA_PSY_ANXIETY	Anxiety disorders || id:ukb-d-KRA_PSY_ANXIETY	genus Escherichia Shigella id.3504	Inverse variance weighted	4	0.000985674	0.00102112	0.3344	-0.00101572	0.00298706	1.00099	0.998985	1.00299	1
ebi-a-GCST90017012	ukb-d-KRA_PSY_ANXIETY	Anxiety disorders || id:ukb-d-KRA_PSY_ANXIETY	genus Gordonibacter id.821	Inverse variance weighted	3	-0.000633705	0.000658586	0.335939	-0.00192453	0.000657124	0.999366	0.998077	1.00066	1
ebi-a-GCST90016958	ukb-d-KRA_PSY_ANXIETY	Anxiety disorders || id:ukb-d-KRA_PSY_ANXIETY	family Victivallaceae id.2255	Inverse variance weighted	9	0.000424208	0.000443565	0.33889	-0.000445178	0.00129359	1.00042	0.999555	1.00129	1
ebi-a-GCST90016953	ukb-d-KRA_PSY_ANXIETY	Anxiety disorders || id:ukb-d-KRA_PSY_ANXIETY	unknown family id.1000001214	Inverse variance weighted	4	-0.000629409	0.000674694	0.350882	-0.00195181	0.000692992	0.999371	0.99805	1.00069	1
ebi-a-GCST90017077	ukb-d-KRA_PSY_ANXIETY	Anxiety disorders || id:ukb-d-KRA_PSY_ANXIETY	unknown genus id.1000001215	Inverse variance weighted	4	-0.000629409	0.000674694	0.350882	-0.00195181	0.000692992	0.999371	0.99805	1.00069	1
ebi-a-GCST90017100	ukb-d-KRA_PSY_ANXIETY	Anxiety disorders || id:ukb-d-KRA_PSY_ANXIETY	order Gastranaerophilales id.1591	Inverse variance weighted	4	-0.000629409	0.000674694	0.350882	-0.00195181	0.000692992	0.999371	0.99805	1.00069	1
ebi-a-GCST90016919	ukb-d-KRA_PSY_ANXIETY	Anxiety disorders || id:ukb-d-KRA_PSY_ANXIETY	class Melainabacteria id.1589	Inverse variance weighted	4	-0.000628282	0.000675252	0.352143	-0.00195178	0.000695212	0.999372	0.99805	1.0007	1
ebi-a-GCST90016908	ukb-d-KRA_PSY_ANXIETY	Anxiety disorders || id:ukb-d-KRA_PSY_ANXIETY	class Actinobacteria id.419	Inverse variance weighted	7	-0.000973498	0.00107243	0.364009	-0.00307545	0.00112846	0.999027	0.996929	1.00113	1
ebi-a-GCST90017082	ukb-d-KRA_PSY_ANXIETY	Anxiety disorders || id:ukb-d-KRA_PSY_ANXIETY	unknown genus id.2001	Inverse variance weighted	4	-0.00120242	0.00133157	0.366524	-0.0038123	0.00140747	0.998798	0.996195	1.00141	1
ebi-a-GCST90027653	ukb-d-KRA_PSY_ANXIETY	Anxiety disorders || id:ukb-d-KRA_PSY_ANXIETY	k_Bacteria.p_Firmicutes.c_Bacilli	Inverse variance weighted	5	0.000477641	0.000532763	0.369966	-0.000566573	0.00152186	1.00048	0.999434	1.00152	1
ebi-a-GCST90027786	ukb-d-KRA_PSY_ANXIETY	Anxiety disorders || id:ukb-d-KRA_PSY_ANXIETY	k_Bacteria.p_Firmicutes.c_Clostridia.o_Clostridiales.f_Clostridiaceae.g_Clostridium.s_Clostridium_asparagiforme	Inverse variance weighted	4	-0.000355499	0.000397515	0.37116	-0.00113463	0.000423631	0.999645	0.998866	1.00042	1
ebi-a-GCST90016980	ukb-d-KRA_PSY_ANXIETY	Anxiety disorders || id:ukb-d-KRA_PSY_ANXIETY	genus Clostridium sensustricto1 id.1873	Inverse variance weighted	6	-0.00107497	0.00121055	0.37454	-0.00344765	0.00129771	0.998926	0.996558	1.0013	1
ebi-a-GCST90027664	ukb-d-KRA_PSY_ANXIETY	Anxiety disorders || id:ukb-d-KRA_PSY_ANXIETY	k_Bacteria.p_Bacteroidetes.c_Bacteroidia.o_Bacteroidales.f_Bacteroidaceae	Inverse variance weighted	6	-0.000792511	0.000908392	0.382973	-0.00257296	0.000987938	0.999208	0.99743	1.00099	1
ebi-a-GCST90027728	ukb-d-KRA_PSY_ANXIETY	Anxiety disorders || id:ukb-d-KRA_PSY_ANXIETY	k_Bacteria.p_Proteobacteria.c_Betaproteobacteria.o_Burkholderiales.f_Sutterellaceae.g_Sutterellaceae_unclassified	Inverse variance weighted	3	0.000525883	0.00060481	0.384573	-0.000659544	0.00171131	1.00053	0.999341	1.00171	1
ebi-a-GCST90017022	ukb-d-KRA_PSY_ANXIETY	Anxiety disorders || id:ukb-d-KRA_PSY_ANXIETY	genus Lachnospiraceae NC2004 group id.11316	Inverse variance weighted	3	0.000747882	0.000872135	0.391152	-0.000961503	0.00245727	1.00075	0.999039	1.00246	1
ebi-a-GCST90016941	ukb-d-KRA_PSY_ANXIETY	Anxiety disorders || id:ukb-d-KRA_PSY_ANXIETY	family Lactobacillaceae id.1836	Inverse variance weighted	4	0.000926684	0.00108636	0.393651	-0.00120259	0.00305596	1.00093	0.998798	1.00306	1
ebi-a-GCST90016956	ukb-d-KRA_PSY_ANXIETY	Anxiety disorders || id:ukb-d-KRA_PSY_ANXIETY	family Veillonellaceae id.2172	Inverse variance weighted	9	-0.000855617	0.00101023	0.39702	-0.00283566	0.00112443	0.999145	0.997168	1.00113	1
ebi-a-GCST90016982	ukb-d-KRA_PSY_ANXIETY	Anxiety disorders || id:ukb-d-KRA_PSY_ANXIETY	genus Coprobacter id.949	Inverse variance weighted	5	0.000547102	0.00064859	0.398935	-0.000724134	0.00181834	1.00055	0.999276	1.00182	1
ebi-a-GCST90017040	ukb-d-KRA_PSY_ANXIETY	Anxiety disorders || id:ukb-d-KRA_PSY_ANXIETY	genus Paraprevotella id.962	Inverse variance weighted	9	-0.000560173	0.000664506	0.399233	-0.0018626	0.000742258	0.99944	0.998139	1.00074	1
ebi-a-GCST90027758	ukb-d-KRA_PSY_ANXIETY	Anxiety disorders || id:ukb-d-KRA_PSY_ANXIETY	k_Bacteria.p_Actinobacteria.c_Actinobacteria.o_Coriobacteriales.f_Coriobacteriaceae.g_Adlercreutzia.s_Adlercreutzia_equolifaciens	Inverse variance weighted	3	-0.000529076	0.000630988	0.401756	-0.00176581	0.00070766	0.999471	0.998236	1.00071	1
ebi-a-GCST90027687	ukb-d-KRA_PSY_ANXIETY	Anxiety disorders || id:ukb-d-KRA_PSY_ANXIETY	k_Bacteria.p_Actinobacteria.c_Actinobacteria.o_Actinomycetales.f_Micrococcaceae.g_Rothia	Inverse variance weighted	5	0.000335458	0.000401102	0.402963	-0.000450702	0.00112162	1.00034	0.999549	1.00112	1
ebi-a-GCST90027661	ukb-d-KRA_PSY_ANXIETY	Anxiety disorders || id:ukb-d-KRA_PSY_ANXIETY	k_Bacteria.p_Actinobacteria.c_Actinobacteria.o_Actinomycetales.f_Micrococcaceae	Inverse variance weighted	5	0.00033411	0.000401012	0.40475	-0.000451873	0.00112009	1.00033	0.999548	1.00112	1
ebi-a-GCST90016935	ukb-d-KRA_PSY_ANXIETY	Anxiety disorders || id:ukb-d-KRA_PSY_ANXIETY	family Desulfovibrionaceae id.3169	Inverse variance weighted	8	0.00103195	0.00126087	0.413105	-0.00143936	0.00350326	1.00103	0.998562	1.00351	1
ebi-a-GCST90017097	ukb-d-KRA_PSY_ANXIETY	Anxiety disorders || id:ukb-d-KRA_PSY_ANXIETY	order Desulfovibrionales id.3156	Inverse variance weighted	8	0.00102746	0.00126493	0.416638	-0.0014518	0.00350672	1.00103	0.998549	1.00351	1
ebi-a-GCST90027704	ukb-d-KRA_PSY_ANXIETY	Anxiety disorders || id:ukb-d-KRA_PSY_ANXIETY	k_Bacteria.p_Firmicutes.c_Clostridia.o_Clostridiales.f_Clostridiaceae.g_Clostridium	Inverse variance weighted	7	-0.000342243	0.000425193	0.42087	-0.00117562	0.000491135	0.999658	0.998825	1.00049	1
ebi-a-GCST90027754	ukb-d-KRA_PSY_ANXIETY	Anxiety disorders || id:ukb-d-KRA_PSY_ANXIETY	k_Bacteria.p_Actinobacteria.c_Actinobacteria.o_Bifidobacteriales.f_Bifidobacteriaceae.g_Bifidobacterium.s_Bifidobacterium_adolescentis	Inverse variance weighted	8	0.000473737	0.000589964	0.421979	-0.000682593	0.00163007	1.00047	0.999318	1.00163	1
ebi-a-GCST90027692	ukb-d-KRA_PSY_ANXIETY	Anxiety disorders || id:ukb-d-KRA_PSY_ANXIETY	k_Bacteria.p_Actinobacteria.c_Actinobacteria.o_Coriobacteriales.f_Coriobacteriaceae.g_Gordonibacter	Inverse variance weighted	3	0.000297697	0.000371704	0.423191	-0.000430843	0.00102624	1.0003	0.999569	1.00103	1
ebi-a-GCST90027669	ukb-d-KRA_PSY_ANXIETY	Anxiety disorders || id:ukb-d-KRA_PSY_ANXIETY	k_Bacteria.p_Firmicutes.c_Bacilli.o_Lactobacillales.f_Lactobacillaceae	Inverse variance weighted	5	0.000319596	0.000399062	0.423208	-0.000462565	0.00110176	1.00032	0.999538	1.0011	1
ebi-a-GCST90027674	ukb-d-KRA_PSY_ANXIETY	Anxiety disorders || id:ukb-d-KRA_PSY_ANXIETY	k_Bacteria.p_Firmicutes.c_Clostridia.o_Clostridiales.f_Lachnospiraceae	Inverse variance weighted	5	-0.000621787	0.000789048	0.430684	-0.00216832	0.000924747	0.999378	0.997834	1.00093	1
ebi-a-GCST90027679	ukb-d-KRA_PSY_ANXIETY	Anxiety disorders || id:ukb-d-KRA_PSY_ANXIETY	k_Bacteria.p_Firmicutes.c_Negativicutes.o_Selenomonadales.f_Veillonellaceae	Inverse variance weighted	6	-0.000411216	0.000538796	0.445337	-0.00146726	0.000644824	0.999589	0.998534	1.00065	1
ebi-a-GCST90016978	ukb-d-KRA_PSY_ANXIETY	Anxiety disorders || id:ukb-d-KRA_PSY_ANXIETY	genus Christensenellaceae R 7group id.11283	Inverse variance weighted	3	-0.00151051	0.00198278	0.44617	-0.00539675	0.00237573	0.998491	0.994618	1.00238	1
ebi-a-GCST90017066	ukb-d-KRA_PSY_ANXIETY	Anxiety disorders || id:ukb-d-KRA_PSY_ANXIETY	genus Ruminococcus torques group id.14377	Inverse variance weighted	5	0.000808068	0.0010672	0.448938	-0.00128364	0.00289978	1.00081	0.998717	1.0029	1
ebi-a-GCST90017041	ukb-d-KRA_PSY_ANXIETY	Anxiety disorders || id:ukb-d-KRA_PSY_ANXIETY	genus Parasutterella id.2892	Inverse variance weighted	11	-0.000490088	0.000648529	0.449834	-0.00176121	0.000781029	0.99951	0.99824	1.00078	1
ebi-a-GCST90027657	ukb-d-KRA_PSY_ANXIETY	Anxiety disorders || id:ukb-d-KRA_PSY_ANXIETY	k_Bacteria.p_Proteobacteria.c_Betaproteobacteria	Inverse variance weighted	6	0.000501201	0.000667133	0.452487	-0.00080638	0.00180878	1.0005	0.999194	1.00181	1
ebi-a-GCST90027743	ukb-d-KRA_PSY_ANXIETY	Anxiety disorders || id:ukb-d-KRA_PSY_ANXIETY	k_Bacteria.p_Proteobacteria.c_Betaproteobacteria.o_Burkholderiales	Inverse variance weighted	6	0.000501076	0.000667085	0.452567	-0.000806411	0.00180856	1.0005	0.999194	1.00181	1
ebi-a-GCST90027750	ukb-d-KRA_PSY_ANXIETY	Anxiety disorders || id:ukb-d-KRA_PSY_ANXIETY	k_Bacteria.p_Firmicutes	Inverse variance weighted	4	0.000595333	0.000792709	0.452646	-0.000958376	0.00214904	1.0006	0.999042	1.00215	1
ebi-a-GCST90027783	ukb-d-KRA_PSY_ANXIETY	Anxiety disorders || id:ukb-d-KRA_PSY_ANXIETY	k_Bacteria.p_Firmicutes.c_Bacilli.o_Lactobacillales.f_Streptococcaceae.g_Streptococcus.s_Streptococcus_parasanguinis	Inverse variance weighted	3	0.000317759	0.00042399	0.453586	-0.000513261	0.00114878	1.00032	0.999487	1.00115	1
ebi-a-GCST90017069	ukb-d-KRA_PSY_ANXIETY	Anxiety disorders || id:ukb-d-KRA_PSY_ANXIETY	genus Slackia id.825	Inverse variance weighted	4	-0.000559474	0.000748563	0.454824	-0.00202666	0.00090771	0.999441	0.997975	1.00091	1
ebi-a-GCST90027779	ukb-d-KRA_PSY_ANXIETY	Anxiety disorders || id:ukb-d-KRA_PSY_ANXIETY	k_Bacteria.p_Bacteroidetes.c_Bacteroidia.o_Bacteroidales.f_Rikenellaceae.g_Alistipes.s_Alistipes_senegalensis	Inverse variance weighted	5	-0.00050334	0.000681778	0.460348	-0.00183963	0.000832946	0.999497	0.998162	1.00083	1
ebi-a-GCST90017085	ukb-d-KRA_PSY_ANXIETY	Anxiety disorders || id:ukb-d-KRA_PSY_ANXIETY	unknown genus id.2755	Inverse variance weighted	5	0.000587877	0.000797795	0.461197	-0.000975801	0.00215156	1.00059	0.999025	1.00215	1
ebi-a-GCST90017072	ukb-d-KRA_PSY_ANXIETY	Anxiety disorders || id:ukb-d-KRA_PSY_ANXIETY	genus Sutterella id.2896	Inverse variance weighted	4	-0.00104634	0.00142445	0.462609	-0.00383825	0.00174558	0.998954	0.996169	1.00175	1
ebi-a-GCST90027720	ukb-d-KRA_PSY_ANXIETY	Anxiety disorders || id:ukb-d-KRA_PSY_ANXIETY	k_Bacteria.p_Firmicutes.c_Erysipelotrichia.o_Erysipelotrichales.f_Erysipelotrichaceae.g_Erysipelotrichaceae_noname	Inverse variance weighted	6	-0.000298813	0.000407838	0.463756	-0.00109817	0.000500549	0.999701	0.998902	1.0005	1
ebi-a-GCST90017068	ukb-d-KRA_PSY_ANXIETY	Anxiety disorders || id:ukb-d-KRA_PSY_ANXIETY	genus Senegalimassilia id.11160	Inverse variance weighted	2	0.000853844	0.00116568	0.463871	-0.00143088	0.00313857	1.00085	0.99857	1.00314	1
ebi-a-GCST90016990	ukb-d-KRA_PSY_ANXIETY	Anxiety disorders || id:ukb-d-KRA_PSY_ANXIETY	genus Eggerthella id.819	Inverse variance weighted	5	0.000444072	0.000614483	0.469879	-0.000760315	0.00164846	1.00044	0.99924	1.00165	1
ebi-a-GCST90027802	ukb-d-KRA_PSY_ANXIETY	Anxiety disorders || id:ukb-d-KRA_PSY_ANXIETY	k_Bacteria.p_Firmicutes.c_Clostridia.o_Clostridiales.f_Ruminococcaceae.g_Subdoligranulum.s_Subdoligranulum_unclassified	Inverse variance weighted	8	-0.000415533	0.000592985	0.48346	-0.00157778	0.000746716	0.999585	0.998423	1.00075	1
ebi-a-GCST90017032	ukb-d-KRA_PSY_ANXIETY	Anxiety disorders || id:ukb-d-KRA_PSY_ANXIETY	genus Marvinbryantia id.2005	Inverse variance weighted	6	-0.000584799	0.000842378	0.487542	-0.00223586	0.00106626	0.999415	0.997767	1.00107	1
ebi-a-GCST90027776	ukb-d-KRA_PSY_ANXIETY	Anxiety disorders || id:ukb-d-KRA_PSY_ANXIETY	k_Bacteria.p_Bacteroidetes.c_Bacteroidia.o_Bacteroidales.f_Rikenellaceae.g_Alistipes.s_Alistipes_indistinctus	Inverse variance weighted	10	0.000291829	0.000423127	0.490385	-0.0005375	0.00112116	1.00029	0.999463	1.00112	1
ebi-a-GCST90017019	ukb-d-KRA_PSY_ANXIETY	Anxiety disorders || id:ukb-d-KRA_PSY_ANXIETY	genus Intestinimonas id.2062	Inverse variance weighted	11	0.000405198	0.000593881	0.495057	-0.000758809	0.0015692	1.00041	0.999241	1.00157	1
ebi-a-GCST90017036	ukb-d-KRA_PSY_ANXIETY	Anxiety disorders || id:ukb-d-KRA_PSY_ANXIETY	genus Oscillibacter id.2063	Inverse variance weighted	12	-0.000340173	0.000506207	0.501581	-0.00133234	0.000651992	0.99966	0.998669	1.00065	1
ebi-a-GCST90027770	ukb-d-KRA_PSY_ANXIETY	Anxiety disorders || id:ukb-d-KRA_PSY_ANXIETY	k_Bacteria.p_Bacteroidetes.c_Bacteroidia.o_Bacteroidales.f_Porphyromonadaceae.g_Parabacteroides.s_Parabacteroides_unclassified	Inverse variance weighted	6	0.000454293	0.000680366	0.504313	-0.000879224	0.00178781	1.00045	0.999121	1.00179	1
ebi-a-GCST90027732	ukb-d-KRA_PSY_ANXIETY	Anxiety disorders || id:ukb-d-KRA_PSY_ANXIETY	k_Bacteria.p_Proteobacteria.c_Gammaproteobacteria.o_Enterobacteriales.f_Enterobacteriaceae.g_Escherichia	Inverse variance weighted	4	-0.000460029	0.000690559	0.505303	-0.00181352	0.000893466	0.99954	0.998188	1.00089	1
ebi-a-GCST90027838	ukb-d-KRA_PSY_ANXIETY	Anxiety disorders || id:ukb-d-KRA_PSY_ANXIETY	k_Bacteria.p_Bacteroidetes.c_Bacteroidia.o_Bacteroidales.f_Bacteroidaceae.g_Bacteroides.s_Bacteroides_vulgatus	Inverse variance weighted	4	0.000649966	0.000977813	0.506234	-0.00126655	0.00256648	1.00065	0.998734	1.00257	1
ebi-a-GCST90017025	ukb-d-KRA_PSY_ANXIETY	Anxiety disorders || id:ukb-d-KRA_PSY_ANXIETY	genus Lachnospiraceae UCG001 id.11321	Inverse variance weighted	7	-0.000608577	0.000920273	0.508419	-0.00241231	0.00119516	0.999392	0.997591	1.0012	1
ebi-a-GCST90017065	ukb-d-KRA_PSY_ANXIETY	Anxiety disorders || id:ukb-d-KRA_PSY_ANXIETY	genus Ruminococcus gnavus group id.14376	Inverse variance weighted	7	-0.000371878	0.000565548	0.510825	-0.00148035	0.000736596	0.999628	0.998521	1.00074	1
ebi-a-GCST90017111	ukb-d-KRA_PSY_ANXIETY	Anxiety disorders || id:ukb-d-KRA_PSY_ANXIETY	phylum Bacteroidetes id.905	Inverse variance weighted	5	-0.000721808	0.00110243	0.512634	-0.00288257	0.00143896	0.999278	0.997122	1.00144	1
ebi-a-GCST90017114	ukb-d-KRA_PSY_ANXIETY	Anxiety disorders || id:ukb-d-KRA_PSY_ANXIETY	phylum Firmicutes id.1672	Inverse variance weighted	6	0.000962292	0.00146986	0.512672	-0.00191863	0.00384321	1.00096	0.998083	1.00385	1
ebi-a-GCST90027763	ukb-d-KRA_PSY_ANXIETY	Anxiety disorders || id:ukb-d-KRA_PSY_ANXIETY	k_Bacteria.p_Bacteroidetes.c_Bacteroidia.o_Bacteroidales.f_Porphyromonadaceae.g_Barnesiella.s_Barnesiella_intestinihominis	Inverse variance weighted	6	-0.000411825	0.000637205	0.518086	-0.00166075	0.000837097	0.999588	0.998341	1.00084	1
ebi-a-GCST90017008	ukb-d-KRA_PSY_ANXIETY	Anxiety disorders || id:ukb-d-KRA_PSY_ANXIETY	genus Family XIII AD3011 group id.11293	Inverse variance weighted	7	0.00053641	0.000837661	0.521935	-0.00110541	0.00217823	1.00054	0.998895	1.00218	1
ebi-a-GCST90017011	ukb-d-KRA_PSY_ANXIETY	Anxiety disorders || id:ukb-d-KRA_PSY_ANXIETY	genus Fusicatenibacter id.11305	Inverse variance weighted	9	0.000535478	0.000837201	0.52243	-0.00110544	0.00217639	1.00054	0.998895	1.00218	1
ebi-a-GCST90027854	ukb-d-KRA_PSY_ANXIETY	Anxiety disorders || id:ukb-d-KRA_PSY_ANXIETY	k_Bacteria.p_Firmicutes.c_Clostridia.o_Clostridiales.f_Lachnospiraceae.g_Roseburia.s_Roseburia_hominis	Inverse variance weighted	6	0.000407325	0.000639378	0.524083	-0.000845856	0.00166051	1.00041	0.999155	1.00166	1
ebi-a-GCST90027757	ukb-d-KRA_PSY_ANXIETY	Anxiety disorders || id:ukb-d-KRA_PSY_ANXIETY	k_Bacteria.p_Actinobacteria.c_Actinobacteria.o_Bifidobacteriales.f_Bifidobacteriaceae.g_Bifidobacterium.s_Bifidobacterium_longum	Inverse variance weighted	6	-0.000409864	0.000652693	0.530031	-0.00168914	0.000869415	0.99959	0.998312	1.00087	1
ebi-a-GCST90017037	ukb-d-KRA_PSY_ANXIETY	Anxiety disorders || id:ukb-d-KRA_PSY_ANXIETY	genus Oscillospira id.2064	Inverse variance weighted	3	-0.000712444	0.00114483	0.533735	-0.00295631	0.00153142	0.999288	0.997048	1.00153	1
ebi-a-GCST90016913	ukb-d-KRA_PSY_ANXIETY	Anxiety disorders || id:ukb-d-KRA_PSY_ANXIETY	class Clostridia id.1859	Inverse variance weighted	8	0.00064517	0.00104937	0.538675	-0.00141159	0.00270193	1.00065	0.998589	1.00271	1
ebi-a-GCST90027828	ukb-d-KRA_PSY_ANXIETY	Anxiety disorders || id:ukb-d-KRA_PSY_ANXIETY	k_Bacteria.p_Bacteroidetes.c_Bacteroidia.o_Bacteroidales.f_Bacteroidaceae.g_Bacteroides.s_Bacteroides_fragilis	Inverse variance weighted	8	-0.000221869	0.000360996	0.538818	-0.000929421	0.000485684	0.999778	0.999071	1.00049	1
ebi-a-GCST90017095	ukb-d-KRA_PSY_ANXIETY	Anxiety disorders || id:ukb-d-KRA_PSY_ANXIETY	order Clostridiales id.1863	Inverse variance weighted	8	0.000644665	0.00105021	0.539319	-0.00141375	0.00270308	1.00064	0.998587	1.00271	1
ebi-a-GCST90016971	ukb-d-KRA_PSY_ANXIETY	Anxiety disorders || id:ukb-d-KRA_PSY_ANXIETY	genus Bilophila id.3170	Inverse variance weighted	6	0.00068091	0.00112586	0.545317	-0.00152577	0.00288759	1.00068	0.998475	1.00289	1
ebi-a-GCST90017084	ukb-d-KRA_PSY_ANXIETY	Anxiety disorders || id:ukb-d-KRA_PSY_ANXIETY	unknown genus id.2071	Inverse variance weighted	9	0.000426327	0.00071121	0.54888	-0.000967645	0.0018203	1.00043	0.999033	1.00182	1
ebi-a-GCST90016940	ukb-d-KRA_PSY_ANXIETY	Anxiety disorders || id:ukb-d-KRA_PSY_ANXIETY	family Lachnospiraceae id.1987	Inverse variance weighted	8	0.000538811	0.000899942	0.549361	-0.00122507	0.0023027	1.00054	0.998776	1.00231	1
ebi-a-GCST90017002	ukb-d-KRA_PSY_ANXIETY	Anxiety disorders || id:ukb-d-KRA_PSY_ANXIETY	genus Eubacterium oxidoreducens group id.11339	Inverse variance weighted	4	0.000637387	0.00106476	0.549427	-0.00144955	0.00272432	1.00064	0.998552	1.00273	1
ebi-a-GCST90027751	ukb-d-KRA_PSY_ANXIETY	Anxiety disorders || id:ukb-d-KRA_PSY_ANXIETY	k_Bacteria.p_Proteobacteria	Inverse variance weighted	5	0.00044016	0.000741007	0.552511	-0.00101221	0.00189253	1.00044	0.998988	1.00189	1
ebi-a-GCST90027708	ukb-d-KRA_PSY_ANXIETY	Anxiety disorders || id:ukb-d-KRA_PSY_ANXIETY	k_Bacteria.p_Firmicutes.c_Clostridia.o_Clostridiales.f_Lachnospiraceae.g_Blautia	Inverse variance weighted	6	0.000380298	0.000646243	0.556214	-0.000886339	0.00164693	1.00038	0.999114	1.00165	1
ebi-a-GCST90017042	ukb-d-KRA_PSY_ANXIETY	Anxiety disorders || id:ukb-d-KRA_PSY_ANXIETY	genus Peptococcus id.2037	Inverse variance weighted	8	0.000484658	0.000825801	0.557275	-0.00113391	0.00210323	1.00048	0.998867	1.00211	1
ebi-a-GCST90017116	ukb-d-KRA_PSY_ANXIETY	Anxiety disorders || id:ukb-d-KRA_PSY_ANXIETY	phylum Proteobacteria id.2375	Inverse variance weighted	4	0.000717497	0.00122793	0.559007	-0.00168924	0.00312423	1.00072	0.998312	1.00313	1
ebi-a-GCST90027853	ukb-d-KRA_PSY_ANXIETY	Anxiety disorders || id:ukb-d-KRA_PSY_ANXIETY	k_Bacteria.p_Firmicutes.c_Clostridia.o_Clostridiales.f_Lachnospiraceae.g_Lachnospiraceae_noname.s_Lachnospiraceae_bacterium_8_1_57FAA	Inverse variance weighted	9	-0.000161178	0.00027623	0.559561	-0.000702589	0.000380232	0.999839	0.999298	1.00038	1
ebi-a-GCST90016938	ukb-d-KRA_PSY_ANXIETY	Anxiety disorders || id:ukb-d-KRA_PSY_ANXIETY	family Family XI id.1936	Inverse variance weighted	7	-0.000246329	0.000424705	0.561914	-0.00107875	0.000586092	0.999754	0.998922	1.00059	1
ebi-a-GCST90017014	ukb-d-KRA_PSY_ANXIETY	Anxiety disorders || id:ukb-d-KRA_PSY_ANXIETY	genus Holdemanella id.11393	Inverse variance weighted	6	-0.000472078	0.000817665	0.563704	-0.0020747	0.00113054	0.999528	0.997927	1.00113	1
ebi-a-GCST90016993	ukb-d-KRA_PSY_ANXIETY	Anxiety disorders || id:ukb-d-KRA_PSY_ANXIETY	genus Erysipelatoclostridium id.11381	Inverse variance weighted	8	-0.000372891	0.000652473	0.567657	-0.00165174	0.000905955	0.999627	0.99835	1.00091	1
ebi-a-GCST90027840	ukb-d-KRA_PSY_ANXIETY	Anxiety disorders || id:ukb-d-KRA_PSY_ANXIETY	k_Bacteria.p_Firmicutes.c_Clostridia.o_Clostridiales.f_Lachnospiraceae.g_Blautia.s_Ruminococcus_obeum	Inverse variance weighted	10	0.000258903	0.000463085	0.576106	-0.000648744	0.00116655	1.00026	0.999351	1.00117	1
ebi-a-GCST90027654	ukb-d-KRA_PSY_ANXIETY	Anxiety disorders || id:ukb-d-KRA_PSY_ANXIETY	k_Bacteria.p_Firmicutes.c_Clostridia	Inverse variance weighted	3	0.000674257	0.00121048	0.577518	-0.00169829	0.00304681	1.00067	0.998303	1.00305	1
ebi-a-GCST90027740	ukb-d-KRA_PSY_ANXIETY	Anxiety disorders || id:ukb-d-KRA_PSY_ANXIETY	k_Bacteria.p_Firmicutes.c_Clostridia.o_Clostridiales	Inverse variance weighted	3	0.000674229	0.00121058	0.577564	-0.00169851	0.00304696	1.00067	0.998303	1.00305	1
ebi-a-GCST90017118	ukb-d-KRA_PSY_ANXIETY	Anxiety disorders || id:ukb-d-KRA_PSY_ANXIETY	phylum Verrucomicrobia id.3982	Inverse variance weighted	8	-0.000523883	0.000940722	0.577599	-0.0023677	0.00131993	0.999476	0.997635	1.00132	1
ebi-a-GCST90017113	ukb-d-KRA_PSY_ANXIETY	Anxiety disorders || id:ukb-d-KRA_PSY_ANXIETY	phylum Euryarchaeota id.55	Inverse variance weighted	5	0.000592967	0.00108021	0.583047	-0.00152424	0.00271017	1.00059	0.998477	1.00271	1
ebi-a-GCST90016949	ukb-d-KRA_PSY_ANXIETY	Anxiety disorders || id:ukb-d-KRA_PSY_ANXIETY	family Rhodospirillaceae id.2717	Inverse variance weighted	7	0.000369532	0.000678538	0.586029	-0.000960403	0.00169947	1.00037	0.99904	1.0017	1
ebi-a-GCST90027756	ukb-d-KRA_PSY_ANXIETY	Anxiety disorders || id:ukb-d-KRA_PSY_ANXIETY	k_Bacteria.p_Actinobacteria.c_Actinobacteria.o_Bifidobacteriales.f_Bifidobacteriaceae.g_Bifidobacterium.s_Bifidobacterium_catenulatum	Inverse variance weighted	3	0.000215079	0.000396797	0.587792	-0.000562642	0.000992801	1.00022	0.999438	1.00099	1
ebi-a-GCST90016997	ukb-d-KRA_PSY_ANXIETY	Anxiety disorders || id:ukb-d-KRA_PSY_ANXIETY	genus Eubacterium coprostanoligenes group id.11375	Inverse variance weighted	6	-0.000541991	0.00100182	0.588504	-0.00250556	0.00142158	0.999458	0.997498	1.00142	1
ebi-a-GCST90027775	ukb-d-KRA_PSY_ANXIETY	Anxiety disorders || id:ukb-d-KRA_PSY_ANXIETY	k_Bacteria.p_Bacteroidetes.c_Bacteroidia.o_Bacteroidales.f_Rikenellaceae.g_Alistipes.s_Alistipes_finegoldii	Inverse variance weighted	4	-0.000433153	0.000814863	0.595027	-0.00203029	0.00116398	0.999567	0.997972	1.00116	1
ebi-a-GCST90027710	ukb-d-KRA_PSY_ANXIETY	Anxiety disorders || id:ukb-d-KRA_PSY_ANXIETY	k_Bacteria.p_Firmicutes.c_Clostridia.o_Clostridiales.f_Lachnospiraceae.g_Coprococcus	Inverse variance weighted	5	-0.00042708	0.000814585	0.600075	-0.00202367	0.00116951	0.999573	0.997978	1.00117	1
ebi-a-GCST90016998	ukb-d-KRA_PSY_ANXIETY	Anxiety disorders || id:ukb-d-KRA_PSY_ANXIETY	genus Eubacterium eligens group id.14372	Inverse variance weighted	3	-0.000905946	0.00175507	0.605723	-0.00434588	0.00253399	0.999094	0.995664	1.00254	1
ebi-a-GCST90027836	ukb-d-KRA_PSY_ANXIETY	Anxiety disorders || id:ukb-d-KRA_PSY_ANXIETY	k_Bacteria.p_Bacteroidetes.c_Bacteroidia.o_Bacteroidales.f_Bacteroidaceae.g_Bacteroides.s_Bacteroides_thetaiotaomicron	Inverse variance weighted	7	-0.000405555	0.000789376	0.607415	-0.00195273	0.00114162	0.999595	0.998049	1.00114	1
ebi-a-GCST90027690	ukb-d-KRA_PSY_ANXIETY	Anxiety disorders || id:ukb-d-KRA_PSY_ANXIETY	k_Bacteria.p_Actinobacteria.c_Actinobacteria.o_Coriobacteriales.f_Coriobacteriaceae.g_Collinsella	Inverse variance weighted	4	0.00037738	0.00074001	0.610075	-0.00107304	0.0018278	1.00038	0.998928	1.00183	1
ebi-a-GCST90016924	ukb-d-KRA_PSY_ANXIETY	Anxiety disorders || id:ukb-d-KRA_PSY_ANXIETY	family Acidaminococcaceae id.2166	Inverse variance weighted	4	0.000504515	0.00101695	0.619818	-0.0014887	0.00249773	1.0005	0.998512	1.0025	1
ebi-a-GCST90016984	ukb-d-KRA_PSY_ANXIETY	Anxiety disorders || id:ukb-d-KRA_PSY_ANXIETY	genus Coprococcus2 id.11302	Inverse variance weighted	3	0.00101037	0.00204405	0.621095	-0.00299597	0.00501671	1.00101	0.997009	1.00503	1
ebi-a-GCST90017049	ukb-d-KRA_PSY_ANXIETY	Anxiety disorders || id:ukb-d-KRA_PSY_ANXIETY	genus Ruminiclostridium5 id.11355	Inverse variance weighted	6	0.000514207	0.00105906	0.6273	-0.00156155	0.00258997	1.00051	0.99844	1.00259	1
ebi-a-GCST90017024	ukb-d-KRA_PSY_ANXIETY	Anxiety disorders || id:ukb-d-KRA_PSY_ANXIETY	genus Lachnospiraceae NK4A136 group id.11319	Inverse variance weighted	7	-0.000385031	0.000793547	0.627533	-0.00194038	0.00117032	0.999615	0.998061	1.00117	1
ebi-a-GCST90027794	ukb-d-KRA_PSY_ANXIETY	Anxiety disorders || id:ukb-d-KRA_PSY_ANXIETY	k_Bacteria.p_Firmicutes.c_Clostridia.o_Clostridiales.f_Eubacteriaceae.g_Eubacterium.s_Eubacterium_siraeum	Inverse variance weighted	4	0.000352483	0.000733439	0.630809	-0.00108506	0.00179002	1.00035	0.998916	1.00179	1
ebi-a-GCST90027773	ukb-d-KRA_PSY_ANXIETY	Anxiety disorders || id:ukb-d-KRA_PSY_ANXIETY	k_Bacteria.p_Bacteroidetes.c_Bacteroidia.o_Bacteroidales.f_Prevotellaceae.g_Paraprevotella.s_Paraprevotella_xylaniphila	Inverse variance weighted	7	0.000219292	0.00045632	0.630825	-0.000675095	0.00111368	1.00022	0.999325	1.00111	1
ebi-a-GCST90017051	ukb-d-KRA_PSY_ANXIETY	Anxiety disorders || id:ukb-d-KRA_PSY_ANXIETY	genus Ruminiclostridium9 id.11357	Inverse variance weighted	5	-0.000556342	0.00116012	0.631544	-0.00283018	0.0017175	0.999444	0.997174	1.00172	1
ebi-a-GCST90017046	ukb-d-KRA_PSY_ANXIETY	Anxiety disorders || id:ukb-d-KRA_PSY_ANXIETY	genus Rikenellaceae RC9 gut group id.11191	Inverse variance weighted	6	-0.000225013	0.000478982	0.638517	-0.00116382	0.000713791	0.999775	0.998837	1.00071	1
ebi-a-GCST90027833	ukb-d-KRA_PSY_ANXIETY	Anxiety disorders || id:ukb-d-KRA_PSY_ANXIETY	k_Bacteria.p_Bacteroidetes.c_Bacteroidia.o_Bacteroidales.f_Bacteroidaceae.g_Bacteroides.s_Bacteroides_plebeius	Inverse variance weighted	3	-0.000331074	0.000711786	0.641837	-0.00172617	0.00106403	0.999669	0.998275	1.00106	1
ebi-a-GCST90016983	ukb-d-KRA_PSY_ANXIETY	Anxiety disorders || id:ukb-d-KRA_PSY_ANXIETY	genus Coprococcus1 id.11301	Inverse variance weighted	7	0.000407658	0.000877566	0.642266	-0.00131237	0.00212769	1.00041	0.998688	1.00213	1
ebi-a-GCST90017064	ukb-d-KRA_PSY_ANXIETY	Anxiety disorders || id:ukb-d-KRA_PSY_ANXIETY	genus Ruminococcus gauvreauii group id.11342	Inverse variance weighted	7	0.000374791	0.000818891	0.647181	-0.00123024	0.00197982	1.00037	0.998771	1.00198	1
ebi-a-GCST90017115	ukb-d-KRA_PSY_ANXIETY	Anxiety disorders || id:ukb-d-KRA_PSY_ANXIETY	phylum Lentisphaerae id.2238	Inverse variance weighted	5	-0.000310701	0.000694973	0.654826	-0.00167285	0.00105145	0.999689	0.998329	1.00105	1
ebi-a-GCST90017001	ukb-d-KRA_PSY_ANXIETY	Anxiety disorders || id:ukb-d-KRA_PSY_ANXIETY	genus Eubacterium nodatum group id.11297	Inverse variance weighted	3	-0.000429444	0.000965228	0.656382	-0.00232129	0.0014624	0.999571	0.997681	1.00146	1
ebi-a-GCST90027717	ukb-d-KRA_PSY_ANXIETY	Anxiety disorders || id:ukb-d-KRA_PSY_ANXIETY	k_Bacteria.p_Firmicutes.c_Clostridia.o_Clostridiales.f_Ruminococcaceae.g_Ruminococcaceae_noname	Inverse variance weighted	7	-0.000123125	0.000277942	0.657774	-0.000667891	0.000421641	0.999877	0.999332	1.00042	1
ebi-a-GCST90016912	ukb-d-KRA_PSY_ANXIETY	Anxiety disorders || id:ukb-d-KRA_PSY_ANXIETY	class Betaproteobacteria id.2867	Inverse variance weighted	8	0.000493551	0.00111653	0.658461	-0.00169485	0.00268196	1.00049	0.998307	1.00269	1
ebi-a-GCST90016947	ukb-d-KRA_PSY_ANXIETY	Anxiety disorders || id:ukb-d-KRA_PSY_ANXIETY	family Porphyromonadaceae id.943	Inverse variance weighted	3	0.00155341	0.00354134	0.660916	-0.00538762	0.00849444	1.00155	0.994627	1.00853	1
ebi-a-GCST90027772	ukb-d-KRA_PSY_ANXIETY	Anxiety disorders || id:ukb-d-KRA_PSY_ANXIETY	k_Bacteria.p_Bacteroidetes.c_Bacteroidia.o_Bacteroidales.f_Prevotellaceae.g_Paraprevotella.s_Paraprevotella_unclassified	Inverse variance weighted	4	0.00026954	0.000615351	0.661367	-0.000936548	0.00147563	1.00027	0.999064	1.00148	1
ebi-a-GCST90016917	ukb-d-KRA_PSY_ANXIETY	Anxiety disorders || id:ukb-d-KRA_PSY_ANXIETY	class Gammaproteobacteria id.3303	Inverse variance weighted	3	0.00061158	0.00140505	0.663365	-0.00214232	0.00336548	1.00061	0.99786	1.00337	1
ebi-a-GCST90016969	ukb-d-KRA_PSY_ANXIETY	Anxiety disorders || id:ukb-d-KRA_PSY_ANXIETY	genus Barnesiella id.944	Inverse variance weighted	10	0.000325443	0.000776932	0.675302	-0.00119734	0.00184823	1.00033	0.998803	1.00185	1
ebi-a-GCST90016910	ukb-d-KRA_PSY_ANXIETY	Anxiety disorders || id:ukb-d-KRA_PSY_ANXIETY	class Bacilli id.1673	Inverse variance weighted	10	0.000300218	0.00072461	0.678642	-0.00112002	0.00172045	1.0003	0.998881	1.00172	1
ebi-a-GCST90017016	ukb-d-KRA_PSY_ANXIETY	Anxiety disorders || id:ukb-d-KRA_PSY_ANXIETY	genus Howardella id.2000	Inverse variance weighted	7	0.000180075	0.00044579	0.686253	-0.000693674	0.00105382	1.00018	0.999307	1.00105	1
ebi-a-GCST90027681	ukb-d-KRA_PSY_ANXIETY	Anxiety disorders || id:ukb-d-KRA_PSY_ANXIETY	k_Bacteria.p_Proteobacteria.c_Betaproteobacteria.o_Burkholderiales.f_Oxalobacteraceae	Inverse variance weighted	4	-0.000196755	0.000535418	0.713262	-0.00124617	0.000852664	0.999803	0.998755	1.00085	1
ebi-a-GCST90027726	ukb-d-KRA_PSY_ANXIETY	Anxiety disorders || id:ukb-d-KRA_PSY_ANXIETY	k_Bacteria.p_Proteobacteria.c_Betaproteobacteria.o_Burkholderiales.f_Oxalobacteraceae.g_Oxalobacter	Inverse variance weighted	4	-0.00019651	0.000535535	0.713663	-0.00124616	0.000853139	0.999804	0.998755	1.00085	1
ebi-a-GCST90027810	ukb-d-KRA_PSY_ANXIETY	Anxiety disorders || id:ukb-d-KRA_PSY_ANXIETY	k_Bacteria.p_Proteobacteria.c_Betaproteobacteria.o_Burkholderiales.f_Oxalobacteraceae.g_Oxalobacter.s_Oxalobacter_formigenes	Inverse variance weighted	4	-0.000195538	0.00053507	0.71478	-0.00124427	0.000853198	0.999804	0.998756	1.00085	1
ebi-a-GCST90027673	ukb-d-KRA_PSY_ANXIETY	Anxiety disorders || id:ukb-d-KRA_PSY_ANXIETY	k_Bacteria.p_Firmicutes.c_Clostridia.o_Clostridiales.f_Eubacteriaceae	Inverse variance weighted	3	-0.000345415	0.000974512	0.723002	-0.00225546	0.00156463	0.999655	0.997747	1.00157	1
ebi-a-GCST90027707	ukb-d-KRA_PSY_ANXIETY	Anxiety disorders || id:ukb-d-KRA_PSY_ANXIETY	k_Bacteria.p_Firmicutes.c_Clostridia.o_Clostridiales.f_Eubacteriaceae.g_Eubacterium	Inverse variance weighted	3	-0.000345464	0.000975407	0.723209	-0.00225726	0.00156633	0.999655	0.997745	1.00157	1
ebi-a-GCST90027781	ukb-d-KRA_PSY_ANXIETY	Anxiety disorders || id:ukb-d-KRA_PSY_ANXIETY	k_Bacteria.p_Bacteroidetes.c_Bacteroidia.o_Bacteroidales.f_Rikenellaceae.g_Alistipes.s_Alistipes_sp_AP11	Inverse variance weighted	4	-0.000172086	0.000486932	0.723782	-0.00112647	0.0007823	0.999828	0.998874	1.00078	1
ebi-a-GCST90027667	ukb-d-KRA_PSY_ANXIETY	Anxiety disorders || id:ukb-d-KRA_PSY_ANXIETY	k_Bacteria.p_Bacteroidetes.c_Bacteroidia.o_Bacteroidales.f_Prevotellaceae	Inverse variance weighted	4	-0.000294776	0.000839308	0.725428	-0.00193982	0.00135027	0.999705	0.998062	1.00135	1
ebi-a-GCST90027697	ukb-d-KRA_PSY_ANXIETY	Anxiety disorders || id:ukb-d-KRA_PSY_ANXIETY	k_Bacteria.p_Bacteroidetes.c_Bacteroidia.o_Bacteroidales.f_Porphyromonadaceae.g_Odoribacter	Inverse variance weighted	6	0.000219911	0.0006298	0.726957	-0.0010145	0.00145432	1.00022	0.998986	1.00146	1
ebi-a-GCST90017073	ukb-d-KRA_PSY_ANXIETY	Anxiety disorders || id:ukb-d-KRA_PSY_ANXIETY	genus Terrisporobacter id.11348	Inverse variance weighted	2	0.000338302	0.000976288	0.728953	-0.00157522	0.00225183	1.00034	0.998426	1.00225	1
ebi-a-GCST90017070	ukb-d-KRA_PSY_ANXIETY	Anxiety disorders || id:ukb-d-KRA_PSY_ANXIETY	genus Streptococcus id.1853	Inverse variance weighted	11	0.000323705	0.000937686	0.729931	-0.00151416	0.00216157	1.00032	0.998487	1.00216	1
ebi-a-GCST90016943	ukb-d-KRA_PSY_ANXIETY	Anxiety disorders || id:ukb-d-KRA_PSY_ANXIETY	family Oxalobacteraceae id.2966	Inverse variance weighted	7	0.000173564	0.000507943	0.732577	-0.000822004	0.00116913	1.00017	0.999178	1.00117	1
ebi-a-GCST90027798	ukb-d-KRA_PSY_ANXIETY	Anxiety disorders || id:ukb-d-KRA_PSY_ANXIETY	k_Bacteria.p_Firmicutes.c_Clostridia.o_Clostridiales.f_Ruminococcaceae.g_Ruminococcaceae_noname.s_Ruminococcaceae_bacterium_D16	Inverse variance weighted	6	-0.000100817	0.000297933	0.735071	-0.000684766	0.000483132	0.999899	0.999315	1.00048	1
ebi-a-GCST90027702	ukb-d-KRA_PSY_ANXIETY	Anxiety disorders || id:ukb-d-KRA_PSY_ANXIETY	k_Bacteria.p_Firmicutes.c_Bacilli.o_Lactobacillales.f_Lactobacillaceae.g_Lactobacillus	Inverse variance weighted	3	0.000231999	0.000694849	0.738467	-0.0011299	0.0015939	1.00023	0.998871	1.0016	1
ebi-a-GCST90016952	ukb-d-KRA_PSY_ANXIETY	Anxiety disorders || id:ukb-d-KRA_PSY_ANXIETY	family Streptococcaceae id.1850	Inverse variance weighted	8	-0.00028313	0.000871914	0.745391	-0.00199208	0.00142582	0.999717	0.99801	1.00143	1
ebi-a-GCST90016974	ukb-d-KRA_PSY_ANXIETY	Anxiety disorders || id:ukb-d-KRA_PSY_ANXIETY	genus Butyricimonas id.945	Inverse variance weighted	8	0.000361196	0.0011129	0.745518	-0.00182008	0.00254247	1.00036	0.998182	1.00255	1
ebi-a-GCST90027764	ukb-d-KRA_PSY_ANXIETY	Anxiety disorders || id:ukb-d-KRA_PSY_ANXIETY	k_Bacteria.p_Bacteroidetes.c_Bacteroidia.o_Bacteroidales.f_Porphyromonadaceae.g_Coprobacter.s_Coprobacter_fastidiosus	Inverse variance weighted	7	0.000138966	0.000428958	0.745967	-0.000701792	0.000979724	1.00014	0.999298	1.00098	1
ebi-a-GCST90027812	ukb-d-KRA_PSY_ANXIETY	Anxiety disorders || id:ukb-d-KRA_PSY_ANXIETY	k_Bacteria.p_Proteobacteria.c_Betaproteobacteria.o_Burkholderiales.f_Sutterellaceae.g_Sutterella.s_Sutterella_wadsworthensis	Inverse variance weighted	4	0.000236192	0.000739274	0.749353	-0.00121279	0.00168517	1.00024	0.998788	1.00169	1
ebi-a-GCST90027719	ukb-d-KRA_PSY_ANXIETY	Anxiety disorders || id:ukb-d-KRA_PSY_ANXIETY	k_Bacteria.p_Firmicutes.c_Clostridia.o_Clostridiales.f_Ruminococcaceae.g_Subdoligranulum	Inverse variance weighted	9	-0.000171987	0.000542148	0.751067	-0.0012346	0.000890624	0.999828	0.998766	1.00089	1
ebi-a-GCST90027762	ukb-d-KRA_PSY_ANXIETY	Anxiety disorders || id:ukb-d-KRA_PSY_ANXIETY	k_Bacteria.p_Bacteroidetes.c_Bacteroidia.o_Bacteroidales.f_Bacteroidales_noname.g_Bacteroidales_noname.s_Bacteroidales_bacterium_ph8	Inverse variance weighted	3	0.000462074	0.00146941	0.75317	-0.00241797	0.00334212	1.00046	0.997585	1.00335	1
ebi-a-GCST90027803	ukb-d-KRA_PSY_ANXIETY	Anxiety disorders || id:ukb-d-KRA_PSY_ANXIETY	k_Bacteria.p_Firmicutes.c_Erysipelotrichia.o_Erysipelotrichales.f_Erysipelotrichaceae.g_Erysipelotrichaceae_noname.s_Eubacterium_biforme	Inverse variance weighted	4	-0.000136627	0.000435265	0.753602	-0.000989746	0.000716493	0.999863	0.999011	1.00072	1
ebi-a-GCST90016936	ukb-d-KRA_PSY_ANXIETY	Anxiety disorders || id:ukb-d-KRA_PSY_ANXIETY	family Enterobacteriaceae id.3469	Inverse variance weighted	3	-0.000430037	0.00137461	0.754401	-0.00312428	0.0022642	0.99957	0.996881	1.00227	1
ebi-a-GCST90017098	ukb-d-KRA_PSY_ANXIETY	Anxiety disorders || id:ukb-d-KRA_PSY_ANXIETY	order Enterobacteriales id.3468	Inverse variance weighted	3	-0.000430037	0.00137461	0.754401	-0.00312428	0.0022642	0.99957	0.996881	1.00227	1
ebi-a-GCST90016985	ukb-d-KRA_PSY_ANXIETY	Anxiety disorders || id:ukb-d-KRA_PSY_ANXIETY	genus Coprococcus3 id.11303	Inverse variance weighted	5	0.000367054	0.00122032	0.763579	-0.00202477	0.00275888	1.00037	0.997977	1.00276	1
ebi-a-GCST90016939	ukb-d-KRA_PSY_ANXIETY	Anxiety disorders || id:ukb-d-KRA_PSY_ANXIETY	family Family XIII id.1957	Inverse variance weighted	6	-0.000283852	0.000958743	0.767179	-0.00216299	0.00159528	0.999716	0.997839	1.0016	1
ebi-a-GCST90027695	ukb-d-KRA_PSY_ANXIETY	Anxiety disorders || id:ukb-d-KRA_PSY_ANXIETY	k_Bacteria.p_Bacteroidetes.c_Bacteroidia.o_Bacteroidales.f_Porphyromonadaceae.g_Barnesiella	Inverse variance weighted	8	-0.000163221	0.000551846	0.767403	-0.00124484	0.000918397	0.999837	0.998756	1.00092	1
ebi-a-GCST90027841	ukb-d-KRA_PSY_ANXIETY	Anxiety disorders || id:ukb-d-KRA_PSY_ANXIETY	k_Bacteria.p_Firmicutes.c_Clostridia.o_Clostridiales.f_Lachnospiraceae.g_Blautia.s_Ruminococcus_torques	Inverse variance weighted	4	-0.000373399	0.00127288	0.769255	-0.00286825	0.00212145	0.999627	0.997136	1.00212	1
ebi-a-GCST90027665	ukb-d-KRA_PSY_ANXIETY	Anxiety disorders || id:ukb-d-KRA_PSY_ANXIETY	k_Bacteria.p_Bacteroidetes.c_Bacteroidia.o_Bacteroidales.f_Bacteroidales_noname	Inverse variance weighted	3	0.000437261	0.00149174	0.769429	-0.00248654	0.00336107	1.00044	0.997517	1.00337	1
ebi-a-GCST90027694	ukb-d-KRA_PSY_ANXIETY	Anxiety disorders || id:ukb-d-KRA_PSY_ANXIETY	k_Bacteria.p_Bacteroidetes.c_Bacteroidia.o_Bacteroidales.f_Bacteroidales_noname.g_Bacteroidales_noname	Inverse variance weighted	3	0.000436808	0.0014921	0.769716	-0.00248771	0.00336133	1.00044	0.997515	1.00337	1
ebi-a-GCST90017057	ukb-d-KRA_PSY_ANXIETY	Anxiety disorders || id:ukb-d-KRA_PSY_ANXIETY	genus Ruminococcaceae UCG009 id.11366	Inverse variance weighted	6	-0.000202436	0.000697104	0.771514	-0.00156876	0.00116389	0.999798	0.998432	1.00116	1
ebi-a-GCST90027780	ukb-d-KRA_PSY_ANXIETY	Anxiety disorders || id:ukb-d-KRA_PSY_ANXIETY	k_Bacteria.p_Bacteroidetes.c_Bacteroidia.o_Bacteroidales.f_Rikenellaceae.g_Alistipes.s_Alistipes_shahii	Inverse variance weighted	4	0.000236525	0.000839699	0.77819	-0.00140928	0.00188233	1.00024	0.998592	1.00188	1
ebi-a-GCST90027857	ukb-d-KRA_PSY_ANXIETY	Anxiety disorders || id:ukb-d-KRA_PSY_ANXIETY	k_Bacteria.p_Firmicutes.c_Clostridia.o_Clostridiales.f_Lachnospiraceae.g_Roseburia.s_Roseburia_unclassified	Inverse variance weighted	6	-0.000202113	0.000726961	0.780993	-0.00162696	0.00122273	0.999798	0.998374	1.00122	1
ebi-a-GCST90016948	ukb-d-KRA_PSY_ANXIETY	Anxiety disorders || id:ukb-d-KRA_PSY_ANXIETY	family Prevotellaceae id.960	Inverse variance weighted	9	-0.000214171	0.000772647	0.781633	-0.00172856	0.00130022	0.999786	0.998273	1.0013	1
ebi-a-GCST90027698	ukb-d-KRA_PSY_ANXIETY	Anxiety disorders || id:ukb-d-KRA_PSY_ANXIETY	k_Bacteria.p_Bacteroidetes.c_Bacteroidia.o_Bacteroidales.f_Porphyromonadaceae.g_Parabacteroides	Inverse variance weighted	5	-0.000194836	0.00071565	0.78543	-0.00159751	0.00120784	0.999805	0.998404	1.00121	1
ebi-a-GCST90016977	ukb-d-KRA_PSY_ANXIETY	Anxiety disorders || id:ukb-d-KRA_PSY_ANXIETY	genus Catenibacterium id.2153	Inverse variance weighted	4	0.000260694	0.000963083	0.786632	-0.00162695	0.00214834	1.00026	0.998374	1.00215	1
ebi-a-GCST90016934	ukb-d-KRA_PSY_ANXIETY	Anxiety disorders || id:ukb-d-KRA_PSY_ANXIETY	family Defluviitaleaceae id.1924	Inverse variance weighted	8	-0.000156435	0.000589658	0.790779	-0.00131216	0.000999294	0.999844	0.998689	1.001	1
ebi-a-GCST90016963	ukb-d-KRA_PSY_ANXIETY	Anxiety disorders || id:ukb-d-KRA_PSY_ANXIETY	genus Allisonella id.2174	Inverse variance weighted	4	0.000135856	0.000514805	0.791858	-0.000873162	0.00114487	1.00014	0.999127	1.00115	1
ebi-a-GCST90027718	ukb-d-KRA_PSY_ANXIETY	Anxiety disorders || id:ukb-d-KRA_PSY_ANXIETY	k_Bacteria.p_Firmicutes.c_Clostridia.o_Clostridiales.f_Ruminococcaceae.g_Ruminococcus	Inverse variance weighted	5	-0.000187652	0.000715602	0.793144	-0.00159023	0.00121493	0.999812	0.998411	1.00122	1
ebi-a-GCST90017055	ukb-d-KRA_PSY_ANXIETY	Anxiety disorders || id:ukb-d-KRA_PSY_ANXIETY	genus Ruminococcaceae UCG004 id.11362	Inverse variance weighted	3	0.000259709	0.000992162	0.793506	-0.00168493	0.00220435	1.00026	0.998316	1.00221	1
ebi-a-GCST90027839	ukb-d-KRA_PSY_ANXIETY	Anxiety disorders || id:ukb-d-KRA_PSY_ANXIETY	k_Bacteria.p_Bacteroidetes.c_Bacteroidia.o_Bacteroidales.f_Bacteroidaceae.g_Bacteroides.s_Bacteroides_xylanisolvens	Inverse variance weighted	7	0.000230924	0.000893042	0.795958	-0.00151944	0.00198129	1.00023	0.998482	1.00198	1
ebi-a-GCST90017101	ukb-d-KRA_PSY_ANXIETY	Anxiety disorders || id:ukb-d-KRA_PSY_ANXIETY	order Lactobacillales id.1800	Inverse variance weighted	9	0.000189381	0.000743042	0.798821	-0.00126698	0.00164574	1.00019	0.998734	1.00165	1
ebi-a-GCST90016909	ukb-d-KRA_PSY_ANXIETY	Anxiety disorders || id:ukb-d-KRA_PSY_ANXIETY	class Alphaproteobacteria id.2379	Inverse variance weighted	3	-0.000265172	0.00105854	0.802195	-0.00233992	0.00180957	0.999735	0.997663	1.00181	1
ebi-a-GCST90016950	ukb-d-KRA_PSY_ANXIETY	Anxiety disorders || id:ukb-d-KRA_PSY_ANXIETY	family Rikenellaceae id.967	Inverse variance weighted	10	-0.000181879	0.000738094	0.805359	-0.00162854	0.00126479	0.999818	0.998373	1.00127	1
ebi-a-GCST90027837	ukb-d-KRA_PSY_ANXIETY	Anxiety disorders || id:ukb-d-KRA_PSY_ANXIETY	k_Bacteria.p_Bacteroidetes.c_Bacteroidia.o_Bacteroidales.f_Bacteroidaceae.g_Bacteroides.s_Bacteroides_uniformis	Inverse variance weighted	3	0.000272741	0.00112583	0.80858	-0.00193388	0.00247936	1.00027	0.998068	1.00248	1
ebi-a-GCST90017056	ukb-d-KRA_PSY_ANXIETY	Anxiety disorders || id:ukb-d-KRA_PSY_ANXIETY	genus Ruminococcaceae UCG005 id.11363	Inverse variance weighted	9	0.000219021	0.000908106	0.809412	-0.00156087	0.00199891	1.00022	0.99844	1.002	1
ebi-a-GCST90016921	ukb-d-KRA_PSY_ANXIETY	Anxiety disorders || id:ukb-d-KRA_PSY_ANXIETY	class Mollicutes id.3920	Inverse variance weighted	7	-0.000175852	0.000729753	0.809575	-0.00160617	0.00125446	0.999824	0.998395	1.00126	1
ebi-a-GCST90017117	ukb-d-KRA_PSY_ANXIETY	Anxiety disorders || id:ukb-d-KRA_PSY_ANXIETY	phylum Tenericutes id.3919	Inverse variance weighted	7	-0.000175852	0.000729753	0.809575	-0.00160617	0.00125446	0.999824	0.998395	1.00126	1
ebi-a-GCST90017047	ukb-d-KRA_PSY_ANXIETY	Anxiety disorders || id:ukb-d-KRA_PSY_ANXIETY	genus Romboutsia id.11347	Inverse variance weighted	3	0.000435994	0.00181119	0.80977	-0.00311394	0.00398593	1.00044	0.996891	1.00399	1
ebi-a-GCST90027672	ukb-d-KRA_PSY_ANXIETY	Anxiety disorders || id:ukb-d-KRA_PSY_ANXIETY	k_Bacteria.p_Firmicutes.c_Clostridia.o_Clostridiales.f_Clostridiales_noname	Inverse variance weighted	6	-0.000130857	0.000547743	0.811181	-0.00120443	0.000942718	0.999869	0.998796	1.00094	1
ebi-a-GCST90016955	ukb-d-KRA_PSY_ANXIETY	Anxiety disorders || id:ukb-d-KRA_PSY_ANXIETY	unknown family id.1000006161	Inverse variance weighted	9	-0.000106091	0.000448741	0.813108	-0.000985624	0.000773442	0.999894	0.999015	1.00077	1
ebi-a-GCST90017080	ukb-d-KRA_PSY_ANXIETY	Anxiety disorders || id:ukb-d-KRA_PSY_ANXIETY	unknown genus id.1000006162	Inverse variance weighted	9	-0.000106091	0.000448741	0.813108	-0.000985624	0.000773442	0.999894	0.999015	1.00077	1
ebi-a-GCST90017104	ukb-d-KRA_PSY_ANXIETY	Anxiety disorders || id:ukb-d-KRA_PSY_ANXIETY	order NB1n id.3953	Inverse variance weighted	9	-0.000106091	0.000448741	0.813108	-0.000985624	0.000773442	0.999894	0.999015	1.00077	1
ebi-a-GCST90027797	ukb-d-KRA_PSY_ANXIETY	Anxiety disorders || id:ukb-d-KRA_PSY_ANXIETY	k_Bacteria.p_Firmicutes.c_Clostridia.o_Clostridiales.f_Ruminococcaceae.g_Faecalibacterium.s_Faecalibacterium_prausnitzii	Inverse variance weighted	5	0.00022208	0.00096982	0.818876	-0.00167877	0.00212293	1.00022	0.998323	1.00213	1
ebi-a-GCST90027805	ukb-d-KRA_PSY_ANXIETY	Anxiety disorders || id:ukb-d-KRA_PSY_ANXIETY	k_Bacteria.p_Firmicutes.c_Erysipelotrichia.o_Erysipelotrichales.f_Erysipelotrichaceae.g_Holdemania.s_Holdemania_unclassified	Inverse variance weighted	4	0.00010661	0.000487833	0.82701	-0.000849543	0.00106276	1.00011	0.999151	1.00106	1
ebi-a-GCST90017112	ukb-d-KRA_PSY_ANXIETY	Anxiety disorders || id:ukb-d-KRA_PSY_ANXIETY	phylum Cyanobacteria id.1500	Inverse variance weighted	4	-0.000160153	0.000739677	0.828585	-0.00160992	0.00128961	0.99984	0.998391	1.00129	1
ebi-a-GCST90017067	ukb-d-KRA_PSY_ANXIETY	Anxiety disorders || id:ukb-d-KRA_PSY_ANXIETY	genus Sellimonas id.14369	Inverse variance weighted	5	-0.000103895	0.000480063	0.828662	-0.00104482	0.000837029	0.999896	0.998956	1.00084	1
ebi-a-GCST90016918	ukb-d-KRA_PSY_ANXIETY	Anxiety disorders || id:ukb-d-KRA_PSY_ANXIETY	class Lentisphaeria id.2250	Inverse variance weighted	6	-0.000112739	0.000524467	0.829799	-0.00114069	0.000915216	0.999887	0.99886	1.00092	1
ebi-a-GCST90017109	ukb-d-KRA_PSY_ANXIETY	Anxiety disorders || id:ukb-d-KRA_PSY_ANXIETY	order Victivallales id.2254	Inverse variance weighted	6	-0.000112739	0.000524467	0.829799	-0.00114069	0.000915216	0.999887	0.99886	1.00092	1
ebi-a-GCST90016981	ukb-d-KRA_PSY_ANXIETY	Anxiety disorders || id:ukb-d-KRA_PSY_ANXIETY	genus Collinsella id.815	Inverse variance weighted	3	-0.000280783	0.00131029	0.83032	-0.00284895	0.00228738	0.999719	0.997155	1.00229	1
ebi-a-GCST90016987	ukb-d-KRA_PSY_ANXIETY	Anxiety disorders || id:ukb-d-KRA_PSY_ANXIETY	genus Desulfovibrio id.3173	Inverse variance weighted	5	0.000202346	0.000958036	0.832724	-0.0016754	0.0020801	1.0002	0.998326	1.00208	1
ebi-a-GCST90016986	ukb-d-KRA_PSY_ANXIETY	Anxiety disorders || id:ukb-d-KRA_PSY_ANXIETY	genus Defluviitaleaceae UCG011 id.11287	Inverse variance weighted	8	0.000123686	0.000586179	0.832884	-0.00102522	0.0012726	1.00012	0.998975	1.00127	1
ebi-a-GCST90027678	ukb-d-KRA_PSY_ANXIETY	Anxiety disorders || id:ukb-d-KRA_PSY_ANXIETY	k_Bacteria.p_Firmicutes.c_Negativicutes.o_Selenomonadales.f_Acidaminococcaceae	Inverse variance weighted	3	0.000125485	0.00059543	0.833084	-0.00104156	0.00129253	1.00013	0.998959	1.00129	1
ebi-a-GCST90016962	ukb-d-KRA_PSY_ANXIETY	Anxiety disorders || id:ukb-d-KRA_PSY_ANXIETY	genus Alistipes id.968	Inverse variance weighted	5	0.000247632	0.0011791	0.833654	-0.00206341	0.00255868	1.00025	0.997939	1.00256	1
ebi-a-GCST90027738	ukb-d-KRA_PSY_ANXIETY	Anxiety disorders || id:ukb-d-KRA_PSY_ANXIETY	k_Bacteria.p_Bacteroidetes.c_Bacteroidia.o_Bacteroidales	Inverse variance weighted	8	-0.000124195	0.000614919	0.839941	-0.00132944	0.00108105	0.999876	0.998671	1.00108	1
ebi-a-GCST90027652	ukb-d-KRA_PSY_ANXIETY	Anxiety disorders || id:ukb-d-KRA_PSY_ANXIETY	k_Bacteria.p_Bacteroidetes.c_Bacteroidia	Inverse variance weighted	8	-0.000124146	0.000614982	0.84002	-0.00132951	0.00108122	0.999876	0.998671	1.00108	1
ebi-a-GCST90027749	ukb-d-KRA_PSY_ANXIETY	Anxiety disorders || id:ukb-d-KRA_PSY_ANXIETY	k_Bacteria.p_Bacteroidetes	Inverse variance weighted	8	-0.000123506	0.00061521	0.840891	-0.00132932	0.00108231	0.999877	0.998672	1.00108	1
ebi-a-GCST90027822	ukb-d-KRA_PSY_ANXIETY	Anxiety disorders || id:ukb-d-KRA_PSY_ANXIETY	k_Bacteria.p_Bacteroidetes.c_Bacteroidia.o_Bacteroidales.f_Bacteroidaceae.g_Bacteroides.s_Bacteroides_clarus	Inverse variance weighted	3	-0.000112697	0.000587264	0.847819	-0.00126374	0.00103834	0.999887	0.998737	1.00104	1
ebi-a-GCST90027855	ukb-d-KRA_PSY_ANXIETY	Anxiety disorders || id:ukb-d-KRA_PSY_ANXIETY	k_Bacteria.p_Firmicutes.c_Clostridia.o_Clostridiales.f_Lachnospiraceae.g_Roseburia.s_Roseburia_intestinalis	Inverse variance weighted	6	0.000111477	0.000590187	0.850184	-0.00104529	0.00126824	1.00011	0.998955	1.00127	1
ebi-a-GCST90016954	ukb-d-KRA_PSY_ANXIETY	Anxiety disorders || id:ukb-d-KRA_PSY_ANXIETY	unknown family id.1000005471	Inverse variance weighted	3	0.00017331	0.000943765	0.854298	-0.00167647	0.00202309	1.00017	0.998325	1.00203	1
ebi-a-GCST90017078	ukb-d-KRA_PSY_ANXIETY	Anxiety disorders || id:ukb-d-KRA_PSY_ANXIETY	unknown genus id.1000005472	Inverse variance weighted	3	0.00017331	0.000943765	0.854298	-0.00167647	0.00202309	1.00017	0.998325	1.00203	1
ebi-a-GCST90017103	ukb-d-KRA_PSY_ANXIETY	Anxiety disorders || id:ukb-d-KRA_PSY_ANXIETY	order Mollicutes RF9 id.11579	Inverse variance weighted	3	0.00017331	0.000943765	0.854298	-0.00167647	0.00202309	1.00017	0.998325	1.00203	1
ebi-a-GCST90027835	ukb-d-KRA_PSY_ANXIETY	Anxiety disorders || id:ukb-d-KRA_PSY_ANXIETY	k_Bacteria.p_Bacteroidetes.c_Bacteroidia.o_Bacteroidales.f_Bacteroidaceae.g_Bacteroides.s_Bacteroides_stercoris	Inverse variance weighted	3	0.000218695	0.00119223	0.854457	-0.00211807	0.00255546	1.00022	0.997884	1.00256	1
ebi-a-GCST90017052	ukb-d-KRA_PSY_ANXIETY	Anxiety disorders || id:ukb-d-KRA_PSY_ANXIETY	genus Ruminococcaceae NK4A214 group id.11358	Inverse variance weighted	9	0.000136499	0.000776905	0.860533	-0.00138623	0.00165923	1.00014	0.998615	1.00166	1
ebi-a-GCST90017048	ukb-d-KRA_PSY_ANXIETY	Anxiety disorders || id:ukb-d-KRA_PSY_ANXIETY	genus Roseburia id.2012	Inverse variance weighted	6	0.00020718	0.00121385	0.864476	-0.00217197	0.00258633	1.00021	0.99783	1.00259	1
ebi-a-GCST90027813	ukb-d-KRA_PSY_ANXIETY	Anxiety disorders || id:ukb-d-KRA_PSY_ANXIETY	k_Bacteria.p_Proteobacteria.c_Deltaproteobacteria.o_Desulfovibrionales.f_Desulfovibrionaceae.g_Bilophila.s_Bilophila_unclassified	Inverse variance weighted	6	-0.000111185	0.000655587	0.865328	-0.00139613	0.00117377	0.999889	0.998605	1.00117	1
ebi-a-GCST90016960	ukb-d-KRA_PSY_ANXIETY	Anxiety disorders || id:ukb-d-KRA_PSY_ANXIETY	genus Adlercreutzia id.812	Inverse variance weighted	4	-0.000158123	0.000933096	0.865435	-0.00198699	0.00167075	0.999842	0.998015	1.00167	1
ebi-a-GCST90017004	ukb-d-KRA_PSY_ANXIETY	Anxiety disorders || id:ukb-d-KRA_PSY_ANXIETY	genus Eubacterium ruminantium group id.11340	Inverse variance weighted	10	9.07167e-05	0.000541871	0.867045	-0.000971351	0.00115278	1.00009	0.999029	1.00115	1
ebi-a-GCST90027826	ukb-d-KRA_PSY_ANXIETY	Anxiety disorders || id:ukb-d-KRA_PSY_ANXIETY	k_Bacteria.p_Bacteroidetes.c_Bacteroidia.o_Bacteroidales.f_Bacteroidaceae.g_Bacteroides.s_Bacteroides_faecis	Inverse variance weighted	11	3.52041e-05	0.000214138	0.869417	-0.000384506	0.000454914	1.00004	0.999616	1.00046	1
ebi-a-GCST90017061	ukb-d-KRA_PSY_ANXIETY	Anxiety disorders || id:ukb-d-KRA_PSY_ANXIETY	genus Ruminococcaceae UCG014 id.11371	Inverse variance weighted	6	0.00017946	0.00112976	0.873789	-0.00203487	0.00239379	1.00018	0.997967	1.0024	1
ebi-a-GCST90027765	ukb-d-KRA_PSY_ANXIETY	Anxiety disorders || id:ukb-d-KRA_PSY_ANXIETY	k_Bacteria.p_Bacteroidetes.c_Bacteroidia.o_Bacteroidales.f_Porphyromonadaceae.g_Odoribacter.s_Odoribacter_splanchnicus	Inverse variance weighted	5	9.79323e-05	0.00062366	0.875222	-0.00112444	0.00132031	1.0001	0.998876	1.00132	1
ebi-a-GCST90027793	ukb-d-KRA_PSY_ANXIETY	Anxiety disorders || id:ukb-d-KRA_PSY_ANXIETY	k_Bacteria.p_Firmicutes.c_Clostridia.o_Clostridiales.f_Eubacteriaceae.g_Eubacterium.s_Eubacterium_rectale	Inverse variance weighted	3	0.000232723	0.00151513	0.877926	-0.00273694	0.00320239	1.00023	0.997267	1.00321	1
ebi-a-GCST90017027	ukb-d-KRA_PSY_ANXIETY	Anxiety disorders || id:ukb-d-KRA_PSY_ANXIETY	genus Lachnospiraceae UCG008 id.11328	Inverse variance weighted	8	-8.4453e-05	0.00055468	0.878985	-0.00117163	0.00100272	0.999916	0.998829	1.001	1
ebi-a-GCST90027824	ukb-d-KRA_PSY_ANXIETY	Anxiety disorders || id:ukb-d-KRA_PSY_ANXIETY	k_Bacteria.p_Bacteroidetes.c_Bacteroidia.o_Bacteroidales.f_Bacteroidaceae.g_Bacteroides.s_Bacteroides_dorei	Inverse variance weighted	8	8.38917e-05	0.000555116	0.879877	-0.00100414	0.00117192	1.00008	0.998996	1.00117	1
ebi-a-GCST90027844	ukb-d-KRA_PSY_ANXIETY	Anxiety disorders || id:ukb-d-KRA_PSY_ANXIETY	k_Bacteria.p_Firmicutes.c_Clostridia.o_Clostridiales.f_Lachnospiraceae.g_Coprococcus.s_Coprococcus_comes	Inverse variance weighted	8	7.21089e-05	0.000479167	0.88038	-0.000867058	0.00101128	1.00007	0.999133	1.00101	1
ebi-a-GCST90027834	ukb-d-KRA_PSY_ANXIETY	Anxiety disorders || id:ukb-d-KRA_PSY_ANXIETY	k_Bacteria.p_Bacteroidetes.c_Bacteroidia.o_Bacteroidales.f_Bacteroidaceae.g_Bacteroides.s_Bacteroides_salyersiae	Inverse variance weighted	5	-4.59953e-05	0.000312296	0.88291	-0.000658096	0.000566105	0.999954	0.999342	1.00057	1
ebi-a-GCST90017060	ukb-d-KRA_PSY_ANXIETY	Anxiety disorders || id:ukb-d-KRA_PSY_ANXIETY	genus Ruminococcaceae UCG013 id.11370	Inverse variance weighted	7	0.000119251	0.000818762	0.884199	-0.00148552	0.00172403	1.00012	0.998516	1.00173	1
ebi-a-GCST90027709	ukb-d-KRA_PSY_ANXIETY	Anxiety disorders || id:ukb-d-KRA_PSY_ANXIETY	k_Bacteria.p_Firmicutes.c_Clostridia.o_Clostridiales.f_Lachnospiraceae.g_Butyrivibrio	Inverse variance weighted	6	4.08849e-05	0.000292238	0.888737	-0.000531902	0.000613672	1.00004	0.999468	1.00061	1
ebi-a-GCST90027671	ukb-d-KRA_PSY_ANXIETY	Anxiety disorders || id:ukb-d-KRA_PSY_ANXIETY	k_Bacteria.p_Firmicutes.c_Clostridia.o_Clostridiales.f_Clostridiaceae	Inverse variance weighted	9	-4.90655e-05	0.000379123	0.897026	-0.000792146	0.000694015	0.999951	0.999208	1.00069	1
ebi-a-GCST90027847	ukb-d-KRA_PSY_ANXIETY	Anxiety disorders || id:ukb-d-KRA_PSY_ANXIETY	k_Bacteria.p_Firmicutes.c_Clostridia.o_Clostridiales.f_Lachnospiraceae.g_Dorea.s_Dorea_longicatena	Inverse variance weighted	4	9.75483e-05	0.000756101	0.897346	-0.00138441	0.00157951	1.0001	0.998617	1.00158	1
ebi-a-GCST90016916	ukb-d-KRA_PSY_ANXIETY	Anxiety disorders || id:ukb-d-KRA_PSY_ANXIETY	class Erysipelotrichia id.2147	Inverse variance weighted	8	0.000110406	0.000881724	0.900353	-0.00161777	0.00183858	1.00011	0.998384	1.00184	1
ebi-a-GCST90016937	ukb-d-KRA_PSY_ANXIETY	Anxiety disorders || id:ukb-d-KRA_PSY_ANXIETY	family Erysipelotrichaceae id.2149	Inverse variance weighted	8	0.000110406	0.000881724	0.900353	-0.00161777	0.00183858	1.00011	0.998384	1.00184	1
ebi-a-GCST90017099	ukb-d-KRA_PSY_ANXIETY	Anxiety disorders || id:ukb-d-KRA_PSY_ANXIETY	order Erysipelotrichales id.2148	Inverse variance weighted	8	0.000110406	0.000881724	0.900353	-0.00161777	0.00183858	1.00011	0.998384	1.00184	1
ebi-a-GCST90017081	ukb-d-KRA_PSY_ANXIETY	Anxiety disorders || id:ukb-d-KRA_PSY_ANXIETY	unknown genus id.1868	Inverse variance weighted	8	-9.107e-05	0.000729721	0.900681	-0.00152132	0.00133918	0.999909	0.99848	1.00134	1
ebi-a-GCST90017071	ukb-d-KRA_PSY_ANXIETY	Anxiety disorders || id:ukb-d-KRA_PSY_ANXIETY	genus Subdoligranulum id.2070	Inverse variance weighted	7	-0.00011377	0.000919619	0.901542	-0.00191622	0.00168868	0.999886	0.998086	1.00169	1
ebi-a-GCST90016945	ukb-d-KRA_PSY_ANXIETY	Anxiety disorders || id:ukb-d-KRA_PSY_ANXIETY	family Peptococcaceae id.2024	Inverse variance weighted	8	7.33049e-05	0.00060795	0.904026	-0.00111828	0.00126489	1.00007	0.998882	1.00127	1
ebi-a-GCST90017087	ukb-d-KRA_PSY_ANXIETY	Anxiety disorders || id:ukb-d-KRA_PSY_ANXIETY	unknown genus id.959	Inverse variance weighted	5	-6.82382e-05	0.000589163	0.907793	-0.001223	0.00108652	0.999932	0.998778	1.00109	1
ebi-a-GCST90016914	ukb-d-KRA_PSY_ANXIETY	Anxiety disorders || id:ukb-d-KRA_PSY_ANXIETY	class Coriobacteriia id.809	Inverse variance weighted	5	0.000184251	0.00169623	0.913501	-0.00314035	0.00350886	1.00018	0.996865	1.00352	1
ebi-a-GCST90016933	ukb-d-KRA_PSY_ANXIETY	Anxiety disorders || id:ukb-d-KRA_PSY_ANXIETY	family Coriobacteriaceae id.811	Inverse variance weighted	5	0.000184251	0.00169623	0.913501	-0.00314035	0.00350886	1.00018	0.996865	1.00352	1
ebi-a-GCST90017096	ukb-d-KRA_PSY_ANXIETY	Anxiety disorders || id:ukb-d-KRA_PSY_ANXIETY	order Coriobacteriales id.810	Inverse variance weighted	5	0.000184251	0.00169623	0.913501	-0.00314035	0.00350886	1.00018	0.996865	1.00352	1
ebi-a-GCST90016911	ukb-d-KRA_PSY_ANXIETY	Anxiety disorders || id:ukb-d-KRA_PSY_ANXIETY	class Bacteroidia id.912	Inverse variance weighted	5	-0.000129081	0.00121231	0.915205	-0.0025052	0.00224704	0.999871	0.997498	1.00225	1
ebi-a-GCST90017092	ukb-d-KRA_PSY_ANXIETY	Anxiety disorders || id:ukb-d-KRA_PSY_ANXIETY	order Bacteroidales id.913	Inverse variance weighted	5	-0.000129081	0.00121231	0.915205	-0.0025052	0.00224704	0.999871	0.997498	1.00225	1
ebi-a-GCST90017074	ukb-d-KRA_PSY_ANXIETY	Anxiety disorders || id:ukb-d-KRA_PSY_ANXIETY	genus Turicibacter id.2162	Inverse variance weighted	6	0.000111439	0.00104787	0.915306	-0.00194238	0.00216526	1.00011	0.99806	1.00217	1
ebi-a-GCST90017063	ukb-d-KRA_PSY_ANXIETY	Anxiety disorders || id:ukb-d-KRA_PSY_ANXIETY	genus Ruminococcus2 id.11374	Inverse variance weighted	7	8.50312e-05	0.000801073	0.915466	-0.00148507	0.00165513	1.00009	0.998516	1.00166	1
ebi-a-GCST90017054	ukb-d-KRA_PSY_ANXIETY	Anxiety disorders || id:ukb-d-KRA_PSY_ANXIETY	genus Ruminococcaceae UCG003 id.11361	Inverse variance weighted	10	7.27527e-05	0.000715997	0.919066	-0.0013306	0.00147611	1.00007	0.99867	1.00148	1
ebi-a-GCST90016975	ukb-d-KRA_PSY_ANXIETY	Anxiety disorders || id:ukb-d-KRA_PSY_ANXIETY	genus Butyrivibrio id.1993	Inverse variance weighted	7	-6.84149e-05	0.000682144	0.920111	-0.00140542	0.00126859	0.999932	0.998596	1.00127	1
ebi-a-GCST90027791	ukb-d-KRA_PSY_ANXIETY	Anxiety disorders || id:ukb-d-KRA_PSY_ANXIETY	k_Bacteria.p_Firmicutes.c_Clostridia.o_Clostridiales.f_Eubacteriaceae.g_Eubacterium.s_Eubacterium_hallii	Inverse variance weighted	6	5.40388e-05	0.000581169	0.925917	-0.00108505	0.00119313	1.00005	0.998916	1.00119	1
ebi-a-GCST90027739	ukb-d-KRA_PSY_ANXIETY	Anxiety disorders || id:ukb-d-KRA_PSY_ANXIETY	k_Bacteria.p_Firmicutes.c_Bacilli.o_Lactobacillales	Inverse variance weighted	5	-6.3045e-05	0.000679777	0.926107	-0.00139541	0.00126932	0.999937	0.998606	1.00127	1
ebi-a-GCST90027808	ukb-d-KRA_PSY_ANXIETY	Anxiety disorders || id:ukb-d-KRA_PSY_ANXIETY	k_Bacteria.p_Firmicutes.c_Negativicutes.o_Selenomonadales.f_Veillonellaceae.g_Veillonella.s_Veillonella_unclassified	Inverse variance weighted	7	-3.00792e-05	0.000345682	0.93066	-0.000707617	0.000647458	0.99997	0.999293	1.00065	1
ebi-a-GCST90017089	ukb-d-KRA_PSY_ANXIETY	Anxiety disorders || id:ukb-d-KRA_PSY_ANXIETY	genus Victivallis id.2256	Inverse variance weighted	5	3.86267e-05	0.000493074	0.937559	-0.000927799	0.00100505	1.00004	0.999073	1.00101	1
ebi-a-GCST90016992	ukb-d-KRA_PSY_ANXIETY	Anxiety disorders || id:ukb-d-KRA_PSY_ANXIETY	genus Enterorhabdus id.820	Inverse variance weighted	3	6.12184e-05	0.000819142	0.940426	-0.0015443	0.00166674	1.00006	0.998457	1.00167	1
ebi-a-GCST90016929	ukb-d-KRA_PSY_ANXIETY	Anxiety disorders || id:ukb-d-KRA_PSY_ANXIETY	family Bifidobacteriaceae id.433	Inverse variance weighted	5	-0.000100046	0.00136345	0.941506	-0.00277241	0.00257232	0.9999	0.997231	1.00258	1
ebi-a-GCST90017093	ukb-d-KRA_PSY_ANXIETY	Anxiety disorders || id:ukb-d-KRA_PSY_ANXIETY	order Bifidobacteriales id.432	Inverse variance weighted	5	-0.000100046	0.00136345	0.941506	-0.00277241	0.00257232	0.9999	0.997231	1.00258	1
ebi-a-GCST90017034	ukb-d-KRA_PSY_ANXIETY	Anxiety disorders || id:ukb-d-KRA_PSY_ANXIETY	genus Odoribacter id.952	Inverse variance weighted	3	-9.33877e-05	0.00136918	0.945621	-0.00277697	0.0025902	0.999907	0.997227	1.00259	1
ebi-a-GCST90017003	ukb-d-KRA_PSY_ANXIETY	Anxiety disorders || id:ukb-d-KRA_PSY_ANXIETY	genus Eubacterium rectale group id.14374	Inverse variance weighted	4	-8.37827e-05	0.00124125	0.946185	-0.00251664	0.00234907	0.999916	0.997487	1.00235	1
ebi-a-GCST90027842	ukb-d-KRA_PSY_ANXIETY	Anxiety disorders || id:ukb-d-KRA_PSY_ANXIETY	k_Bacteria.p_Firmicutes.c_Clostridia.o_Clostridiales.f_Lachnospiraceae.g_Butyrivibrio.s_Butyrivibrio_crossotus	Inverse variance weighted	7	-1.65936e-05	0.000265878	0.950236	-0.000537714	0.000504527	0.999983	0.999462	1.0005	1
ebi-a-GCST90017039	ukb-d-KRA_PSY_ANXIETY	Anxiety disorders || id:ukb-d-KRA_PSY_ANXIETY	genus Parabacteroides id.954	Inverse variance weighted	3	-9.08792e-05	0.00146695	0.950602	-0.0029661	0.00278435	0.999909	0.997038	1.00279	1
ebi-a-GCST90017035	ukb-d-KRA_PSY_ANXIETY	Anxiety disorders || id:ukb-d-KRA_PSY_ANXIETY	genus Olsenella id.822	Inverse variance weighted	7	-2.68094e-05	0.000451201	0.952619	-0.000911163	0.000857544	0.999973	0.999089	1.00086	1
ebi-a-GCST90017031	ukb-d-KRA_PSY_ANXIETY	Anxiety disorders || id:ukb-d-KRA_PSY_ANXIETY	genus Lactococcus id.1851	Inverse variance weighted	6	3.07534e-05	0.000550154	0.955422	-0.00104755	0.00110905	1.00003	0.998953	1.00111	1
ebi-a-GCST90027682	ukb-d-KRA_PSY_ANXIETY	Anxiety disorders || id:ukb-d-KRA_PSY_ANXIETY	k_Bacteria.p_Proteobacteria.c_Betaproteobacteria.o_Burkholderiales.f_Sutterellaceae	Inverse variance weighted	6	3.6635e-05	0.00066723	0.956213	-0.00127114	0.00134441	1.00004	0.99873	1.00135	1
ebi-a-GCST90027815	ukb-d-KRA_PSY_ANXIETY	Anxiety disorders || id:ukb-d-KRA_PSY_ANXIETY	k_Bacteria.p_Proteobacteria.c_Deltaproteobacteria.o_Desulfovibrionales.f_Desulfovibrionaceae.g_Desulfovibrio.s_Desulfovibrio_piger	Inverse variance weighted	3	4.21741e-05	0.000787309	0.95728	-0.00150095	0.0015853	1.00004	0.9985	1.00159	1
ebi-a-GCST90017028	ukb-d-KRA_PSY_ANXIETY	Anxiety disorders || id:ukb-d-KRA_PSY_ANXIETY	genus Lachnospiraceae UCG010 id.11330	Inverse variance weighted	5	-4.91747e-05	0.000958771	0.959095	-0.00192837	0.00183002	0.999951	0.998073	1.00183	1
ebi-a-GCST90017059	ukb-d-KRA_PSY_ANXIETY	Anxiety disorders || id:ukb-d-KRA_PSY_ANXIETY	genus Ruminococcaceae UCG011 id.11368	Inverse variance weighted	6	2.76723e-05	0.00055665	0.960352	-0.00106336	0.00111871	1.00003	0.998937	1.00112	1
ebi-a-GCST90027817	ukb-d-KRA_PSY_ANXIETY	Anxiety disorders || id:ukb-d-KRA_PSY_ANXIETY	k_Bacteria.p_Proteobacteria.c_Gammaproteobacteria.o_Enterobacteriales.f_Enterobacteriaceae.g_Escherichia.s_Escherichia_unclassified	Inverse variance weighted	5	-2.6954e-05	0.000567123	0.962093	-0.00113851	0.00108461	0.999973	0.998862	1.00109	1
ebi-a-GCST90027852	ukb-d-KRA_PSY_ANXIETY	Anxiety disorders || id:ukb-d-KRA_PSY_ANXIETY	k_Bacteria.p_Firmicutes.c_Clostridia.o_Clostridiales.f_Lachnospiraceae.g_Lachnospiraceae_noname.s_Lachnospiraceae_bacterium_7_1_58FAA	Inverse variance weighted	8	2.13087e-05	0.000545983	0.968868	-0.00104882	0.00109143	1.00002	0.998952	1.00109	1
ebi-a-GCST90027790	ukb-d-KRA_PSY_ANXIETY	Anxiety disorders || id:ukb-d-KRA_PSY_ANXIETY	k_Bacteria.p_Firmicutes.c_Clostridia.o_Clostridiales.f_Eubacteriaceae.g_Eubacterium.s_Eubacterium_eligens	Inverse variance weighted	6	2.06159e-05	0.000623236	0.973612	-0.00120093	0.00124216	1.00002	0.9988	1.00124	1
ebi-a-GCST90027832	ukb-d-KRA_PSY_ANXIETY	Anxiety disorders || id:ukb-d-KRA_PSY_ANXIETY	k_Bacteria.p_Bacteroidetes.c_Bacteroidia.o_Bacteroidales.f_Bacteroidaceae.g_Bacteroides.s_Bacteroides_ovatus	Inverse variance weighted	12	9.454e-06	0.000435272	0.982672	-0.000843679	0.000862587	1.00001	0.999157	1.00086	1
ebi-a-GCST90027655	ukb-d-KRA_PSY_ANXIETY	Anxiety disorders || id:ukb-d-KRA_PSY_ANXIETY	k_Bacteria.p_Firmicutes.c_Erysipelotrichia	Inverse variance weighted	4	2.107e-05	0.000976742	0.98279	-0.00189334	0.00193548	1.00002	0.998108	1.00194	1
ebi-a-GCST90027741	ukb-d-KRA_PSY_ANXIETY	Anxiety disorders || id:ukb-d-KRA_PSY_ANXIETY	k_Bacteria.p_Firmicutes.c_Erysipelotrichia.o_Erysipelotrichales	Inverse variance weighted	4	2.1062e-05	0.000976642	0.982794	-0.00189316	0.00193528	1.00002	0.998109	1.00194	1
ebi-a-GCST90016967	ukb-d-KRA_PSY_ANXIETY	Anxiety disorders || id:ukb-d-KRA_PSY_ANXIETY	genus Anaerotruncus id.2054	Inverse variance weighted	5	-3.93375e-05	0.00182535	0.982806	-0.00361703	0.00353835	0.999961	0.99639	1.00354	1
ebi-a-GCST90017010	ukb-d-KRA_PSY_ANXIETY	Anxiety disorders || id:ukb-d-KRA_PSY_ANXIETY	genus Flavonifractor id.2059	Inverse variance weighted	4	-2.34507e-05	0.00109697	0.982944	-0.0021735	0.0021266	0.999977	0.997829	1.00213	1
ebi-a-GCST90027677	ukb-d-KRA_PSY_ANXIETY	Anxiety disorders || id:ukb-d-KRA_PSY_ANXIETY	k_Bacteria.p_Firmicutes.c_Erysipelotrichia.o_Erysipelotrichales.f_Erysipelotrichaceae	Inverse variance weighted	4	2.06206e-05	0.000976833	0.983158	-0.00189397	0.00193521	1.00002	0.998108	1.00194	1
ebi-a-GCST90017043	ukb-d-KRA_PSY_ANXIETY	Anxiety disorders || id:ukb-d-KRA_PSY_ANXIETY	genus Phascolarctobacterium id.2168	Inverse variance weighted	6	-1.44413e-05	0.000796772	0.985539	-0.00157611	0.00154723	0.999986	0.998425	1.00155	1
ebi-a-GCST90027737	ukb-d-KRA_PSY_ANXIETY	Anxiety disorders || id:ukb-d-KRA_PSY_ANXIETY	k_Bacteria.p_Actinobacteria.c_Actinobacteria.o_Coriobacteriales	Inverse variance weighted	6	-1.51191e-05	0.000885857	0.986383	-0.0017514	0.00172116	0.999985	0.99825	1.00172	1
ebi-a-GCST90027663	ukb-d-KRA_PSY_ANXIETY	Anxiety disorders || id:ukb-d-KRA_PSY_ANXIETY	k_Bacteria.p_Actinobacteria.c_Actinobacteria.o_Coriobacteriales.f_Coriobacteriaceae	Inverse variance weighted	6	-1.49922e-05	0.000885895	0.986498	-0.00175135	0.00172136	0.999985	0.99825	1.00172	1
ebi-a-GCST90016928	ukb-d-KRA_PSY_ANXIETY	Anxiety disorders || id:ukb-d-KRA_PSY_ANXIETY	family Bacteroidales S24 7group id.11173	Inverse variance weighted	5	-1.18019e-05	0.000734745	0.987184	-0.0014519	0.0014283	0.999988	0.998549	1.00143	1
ebi-a-GCST90017079	ukb-d-KRA_PSY_ANXIETY	Anxiety disorders || id:ukb-d-KRA_PSY_ANXIETY	unknown genus id.1000005479	Inverse variance weighted	5	-1.18019e-05	0.000734745	0.987184	-0.0014519	0.0014283	0.999988	0.998549	1.00143	1
ebi-a-GCST90017000	ukb-d-KRA_PSY_ANXIETY	Anxiety disorders || id:ukb-d-KRA_PSY_ANXIETY	genus Eubacterium hallii group id.11338	Inverse variance weighted	8	9.37398e-06	0.000722483	0.989648	-0.00140669	0.00142544	1.00001	0.998594	1.00143	1
ebi-a-GCST90027696	ukb-d-KRA_PSY_ANXIETY	Anxiety disorders || id:ukb-d-KRA_PSY_ANXIETY	k_Bacteria.p_Bacteroidetes.c_Bacteroidia.o_Bacteroidales.f_Porphyromonadaceae.g_Coprobacter	Inverse variance weighted	6	-4.56153e-06	0.000456327	0.992024	-0.000898963	0.00088984	0.999995	0.999101	1.00089	1
ebi-a-GCST90016965	ukb-d-KRA_PSY_ANXIETY	Anxiety disorders || id:ukb-d-KRA_PSY_ANXIETY	genus Anaerofilum id.2053	Inverse variance weighted	6	3.23171e-06	0.000569326	0.995471	-0.00111265	0.00111911	1	0.998888	1.00112	1
ebi-a-GCST90016996	ukb-d-KRA_PSY_ANXIETY	Anxiety disorders || id:ukb-d-KRA_PSY_ANXIETY	genus Eubacterium brachy group id.11296	Inverse variance weighted	4	1.0569e-06	0.000625194	0.998651	-0.00122432	0.00122644	1	0.998776	1.00123	1
ebi-a-GCST90016927	ukb-d-KRA_PSY_ANXIETY	Anxiety disorders || id:ukb-d-KRA_PSY_ANXIETY	family Bacteroidaceae id.917	Inverse variance weighted	5	-5.0767e-07	0.00112108	0.999639	-0.00219782	0.00219681	0.999999	0.997805	1.0022	1
ebi-a-GCST90016968	ukb-d-KRA_PSY_ANXIETY	Anxiety disorders || id:ukb-d-KRA_PSY_ANXIETY	genus Bacteroides id.918	Inverse variance weighted	5	-5.0767e-07	0.00112108	0.999639	-0.00219782	0.00219681	0.999999	0.997805	1.0022	1

## Sheet: Additional File 5
id.exposure	id.outcome	outcome	exposure	method	Q	Q_df	Q_pval
ebi-a-GCST90016926	ebi-a-GCST90018833	Depression || id:ebi-a-GCST90018833	family Alcaligenaceae id.2875	Inverse variance weighted	4.53944	6	0.604084
ebi-a-GCST90016926	ebi-a-GCST90018833	Depression || id:ebi-a-GCST90018833	family Alcaligenaceae id.2875	MR Egger	3.22904	5	0.664722
ebi-a-GCST90016971	ebi-a-GCST90018833	Depression || id:ebi-a-GCST90018833	genus Bilophila id.3170	Inverse variance weighted	10.2963	5	0.067261
ebi-a-GCST90016971	ebi-a-GCST90018833	Depression || id:ebi-a-GCST90018833	genus Bilophila id.3170	MR Egger	7.18752	4	0.126304
ebi-a-GCST90016980	ebi-a-GCST90018833	Depression || id:ebi-a-GCST90018833	genus Clostridium sensustricto1 id.1873	Inverse variance weighted	6.35113	5	0.273536
ebi-a-GCST90016980	ebi-a-GCST90018833	Depression || id:ebi-a-GCST90018833	genus Clostridium sensustricto1 id.1873	MR Egger	4.2033	4	0.379191
ebi-a-GCST90016991	ebi-a-GCST90018833	Depression || id:ebi-a-GCST90018833	genus Eisenbergiella id.11304	Inverse variance weighted	4.14057	4	0.387316
ebi-a-GCST90016991	ebi-a-GCST90018833	Depression || id:ebi-a-GCST90018833	genus Eisenbergiella id.11304	MR Egger	1.61891	3	0.655111
ebi-a-GCST90016995	ebi-a-GCST90018833	Depression || id:ebi-a-GCST90018833	genus Escherichia Shigella id.3504	Inverse variance weighted	2.56307	3	0.464001
ebi-a-GCST90016995	ebi-a-GCST90018833	Depression || id:ebi-a-GCST90018833	genus Escherichia Shigella id.3504	MR Egger	1.19179	2	0.55107
ebi-a-GCST90017045	ebi-a-GCST90018833	Depression || id:ebi-a-GCST90018833	genus Prevotella9 id.11183	Inverse variance weighted	8.3944	5	0.135797
ebi-a-GCST90017045	ebi-a-GCST90018833	Depression || id:ebi-a-GCST90018833	genus Prevotella9 id.11183	MR Egger	8.36481	4	0.0790926
ebi-a-GCST90017114	ebi-a-GCST90018833	Depression || id:ebi-a-GCST90018833	phylum Firmicutes id.1672	Inverse variance weighted	4.68014	5	0.456149
ebi-a-GCST90017114	ebi-a-GCST90018833	Depression || id:ebi-a-GCST90018833	phylum Firmicutes id.1672	MR Egger	3.96392	4	0.410911
ebi-a-GCST90027696	ebi-a-GCST90018833	Depression || id:ebi-a-GCST90018833	k_Bacteria.p_Bacteroidetes.c_Bacteroidia.o_Bacteroidales.f_Porphyromonadaceae.g_Coprobacter	Inverse variance weighted	5.16363	5	0.396239
ebi-a-GCST90027696	ebi-a-GCST90018833	Depression || id:ebi-a-GCST90018833	k_Bacteria.p_Bacteroidetes.c_Bacteroidia.o_Bacteroidales.f_Porphyromonadaceae.g_Coprobacter	MR Egger	4.2666	4	0.371127
ebi-a-GCST90027764	ebi-a-GCST90018833	Depression || id:ebi-a-GCST90018833	k_Bacteria.p_Bacteroidetes.c_Bacteroidia.o_Bacteroidales.f_Porphyromonadaceae.g_Coprobacter.s_Coprobacter_fastidiosus	Inverse variance weighted	5.31974	6	0.503505
ebi-a-GCST90027764	ebi-a-GCST90018833	Depression || id:ebi-a-GCST90018833	k_Bacteria.p_Bacteroidetes.c_Bacteroidia.o_Bacteroidales.f_Porphyromonadaceae.g_Coprobacter.s_Coprobacter_fastidiosus	MR Egger	4.44598	5	0.487144
ebi-a-GCST90027826	ebi-a-GCST90018833	Depression || id:ebi-a-GCST90018833	k_Bacteria.p_Bacteroidetes.c_Bacteroidia.o_Bacteroidales.f_Bacteroidaceae.g_Bacteroides.s_Bacteroides_faecis	Inverse variance weighted	4.23759	10	0.935993
ebi-a-GCST90027826	ebi-a-GCST90018833	Depression || id:ebi-a-GCST90018833	k_Bacteria.p_Bacteroidetes.c_Bacteroidia.o_Bacteroidales.f_Bacteroidaceae.g_Bacteroides.s_Bacteroides_faecis	MR Egger	4.18991	9	0.898474
ebi-a-GCST90027828	ebi-a-GCST90018833	Depression || id:ebi-a-GCST90018833	k_Bacteria.p_Bacteroidetes.c_Bacteroidia.o_Bacteroidales.f_Bacteroidaceae.g_Bacteroides.s_Bacteroides_fragilis	Inverse variance weighted	4.28292	7	0.746675
ebi-a-GCST90027828	ebi-a-GCST90018833	Depression || id:ebi-a-GCST90018833	k_Bacteria.p_Bacteroidetes.c_Bacteroidia.o_Bacteroidales.f_Bacteroidaceae.g_Bacteroides.s_Bacteroides_fragilis	MR Egger	4.25605	6	0.64207

## Sheet: Additional File 6
id.exposure	id.outcome	outcome	exposure	method	Q	Q_df	Q_pval
ebi-a-GCST90016923	ukb-d-KRA_PSY_ANXIETY	Anxiety disorders || id:ukb-d-KRA_PSY_ANXIETY	class Verrucomicrobiae id.4029	Inverse variance weighted	8.38962	8	0.396365
ebi-a-GCST90016923	ukb-d-KRA_PSY_ANXIETY	Anxiety disorders || id:ukb-d-KRA_PSY_ANXIETY	class Verrucomicrobiae id.4029	MR Egger	7.52563	7	0.376273
ebi-a-GCST90016957	ukb-d-KRA_PSY_ANXIETY	Anxiety disorders || id:ukb-d-KRA_PSY_ANXIETY	family Verrucomicrobiaceae id.4036	Inverse variance weighted	8.38775	8	0.396539
ebi-a-GCST90016957	ukb-d-KRA_PSY_ANXIETY	Anxiety disorders || id:ukb-d-KRA_PSY_ANXIETY	family Verrucomicrobiaceae id.4036	MR Egger	7.52654	7	0.376185
ebi-a-GCST90016961	ukb-d-KRA_PSY_ANXIETY	Anxiety disorders || id:ukb-d-KRA_PSY_ANXIETY	genus Akkermansia id.4037	Inverse variance weighted	8.38421	8	0.396867
ebi-a-GCST90016961	ukb-d-KRA_PSY_ANXIETY	Anxiety disorders || id:ukb-d-KRA_PSY_ANXIETY	genus Akkermansia id.4037	MR Egger	7.52869	7	0.37598
ebi-a-GCST90016979	ukb-d-KRA_PSY_ANXIETY	Anxiety disorders || id:ukb-d-KRA_PSY_ANXIETY	genus Clostridium innocuum group id.14397	Inverse variance weighted	0.464806	1	0.495386
ebi-a-GCST90017053	ukb-d-KRA_PSY_ANXIETY	Anxiety disorders || id:ukb-d-KRA_PSY_ANXIETY	genus Ruminococcaceae UCG002 id.11360	Inverse variance weighted	4.17003	9	0.899869
ebi-a-GCST90017053	ukb-d-KRA_PSY_ANXIETY	Anxiety disorders || id:ukb-d-KRA_PSY_ANXIETY	genus Ruminococcaceae UCG002 id.11360	MR Egger	3.46552	8	0.901849
ebi-a-GCST90017062	ukb-d-KRA_PSY_ANXIETY	Anxiety disorders || id:ukb-d-KRA_PSY_ANXIETY	genus Ruminococcus1 id.11373	Inverse variance weighted	1.70098	4	0.79054
ebi-a-GCST90017062	ukb-d-KRA_PSY_ANXIETY	Anxiety disorders || id:ukb-d-KRA_PSY_ANXIETY	genus Ruminococcus1 id.11373	MR Egger	0.767839	3	0.857143
ebi-a-GCST90017083	ukb-d-KRA_PSY_ANXIETY	Anxiety disorders || id:ukb-d-KRA_PSY_ANXIETY	unknown genus id.2041	Inverse variance weighted	2.6531	5	0.753281
ebi-a-GCST90017083	ukb-d-KRA_PSY_ANXIETY	Anxiety disorders || id:ukb-d-KRA_PSY_ANXIETY	unknown genus id.2041	MR Egger	0.546583	4	0.96881
ebi-a-GCST90017108	ukb-d-KRA_PSY_ANXIETY	Anxiety disorders || id:ukb-d-KRA_PSY_ANXIETY	order Verrucomicrobiales id.4030	Inverse variance weighted	8.38962	8	0.396365
ebi-a-GCST90017108	ukb-d-KRA_PSY_ANXIETY	Anxiety disorders || id:ukb-d-KRA_PSY_ANXIETY	order Verrucomicrobiales id.4030	MR Egger	7.52563	7	0.376273
ebi-a-GCST90027706	ukb-d-KRA_PSY_ANXIETY	Anxiety disorders || id:ukb-d-KRA_PSY_ANXIETY	k_Bacteria.p_Firmicutes.c_Clostridia.o_Clostridiales.f_Clostridiales_noname.g_Pseudoflavonifractor	Inverse variance weighted	3.36056	3	0.339302
ebi-a-GCST90027706	ukb-d-KRA_PSY_ANXIETY	Anxiety disorders || id:ukb-d-KRA_PSY_ANXIETY	k_Bacteria.p_Firmicutes.c_Clostridia.o_Clostridiales.f_Clostridiales_noname.g_Pseudoflavonifractor	MR Egger	3.16526	2	0.205434
ebi-a-GCST90027711	ukb-d-KRA_PSY_ANXIETY	Anxiety disorders || id:ukb-d-KRA_PSY_ANXIETY	k_Bacteria.p_Firmicutes.c_Clostridia.o_Clostridiales.f_Lachnospiraceae.g_Dorea	Inverse variance weighted	0.639806	3	0.887262
ebi-a-GCST90027711	ukb-d-KRA_PSY_ANXIETY	Anxiety disorders || id:ukb-d-KRA_PSY_ANXIETY	k_Bacteria.p_Firmicutes.c_Clostridia.o_Clostridiales.f_Lachnospiraceae.g_Dorea	MR Egger	0.630795	2	0.729499
ebi-a-GCST90027722	ukb-d-KRA_PSY_ANXIETY	Anxiety disorders || id:ukb-d-KRA_PSY_ANXIETY	k_Bacteria.p_Firmicutes.c_Negativicutes.o_Selenomonadales.f_Acidaminococcaceae.g_Phascolarctobacterium	Inverse variance weighted	1.53836	4	0.819825
ebi-a-GCST90027722	ukb-d-KRA_PSY_ANXIETY	Anxiety disorders || id:ukb-d-KRA_PSY_ANXIETY	k_Bacteria.p_Firmicutes.c_Negativicutes.o_Selenomonadales.f_Acidaminococcaceae.g_Phascolarctobacterium	MR Egger	1.40527	3	0.7043
ebi-a-GCST90027727	ukb-d-KRA_PSY_ANXIETY	Anxiety disorders || id:ukb-d-KRA_PSY_ANXIETY	k_Bacteria.p_Proteobacteria.c_Betaproteobacteria.o_Burkholderiales.f_Sutterellaceae.g_Parasutterella	Inverse variance weighted	6.34122	9	0.705341
ebi-a-GCST90027727	ukb-d-KRA_PSY_ANXIETY	Anxiety disorders || id:ukb-d-KRA_PSY_ANXIETY	k_Bacteria.p_Proteobacteria.c_Betaproteobacteria.o_Burkholderiales.f_Sutterellaceae.g_Parasutterella	MR Egger	4.92241	8	0.765836
ebi-a-GCST90027767	ukb-d-KRA_PSY_ANXIETY	Anxiety disorders || id:ukb-d-KRA_PSY_ANXIETY	k_Bacteria.p_Bacteroidetes.c_Bacteroidia.o_Bacteroidales.f_Porphyromonadaceae.g_Parabacteroides.s_Parabacteroides_goldsteinii	Inverse variance weighted	0.599619	2	0.740959
ebi-a-GCST90027767	ukb-d-KRA_PSY_ANXIETY	Anxiety disorders || id:ukb-d-KRA_PSY_ANXIETY	k_Bacteria.p_Bacteroidetes.c_Bacteroidia.o_Bacteroidales.f_Porphyromonadaceae.g_Parabacteroides.s_Parabacteroides_goldsteinii	MR Egger	0.423801	1	0.515046
ebi-a-GCST90027789	ukb-d-KRA_PSY_ANXIETY	Anxiety disorders || id:ukb-d-KRA_PSY_ANXIETY	k_Bacteria.p_Firmicutes.c_Clostridia.o_Clostridiales.f_Clostridiales_noname.g_Pseudoflavonifractor.s_Pseudoflavonifractor_capillosus	Inverse variance weighted	3.87965	5	0.56687
ebi-a-GCST90027789	ukb-d-KRA_PSY_ANXIETY	Anxiety disorders || id:ukb-d-KRA_PSY_ANXIETY	k_Bacteria.p_Firmicutes.c_Clostridia.o_Clostridiales.f_Clostridiales_noname.g_Pseudoflavonifractor.s_Pseudoflavonifractor_capillosus	MR Egger	3.72402	4	0.444642
ebi-a-GCST90027806	ukb-d-KRA_PSY_ANXIETY	Anxiety disorders || id:ukb-d-KRA_PSY_ANXIETY	k_Bacteria.p_Firmicutes.c_Negativicutes.o_Selenomonadales.f_Acidaminococcaceae.g_Phascolarctobacterium.s_Phascolarctobacterium_succinatutens	Inverse variance weighted	1.54171	4	0.819229
ebi-a-GCST90027806	ukb-d-KRA_PSY_ANXIETY	Anxiety disorders || id:ukb-d-KRA_PSY_ANXIETY	k_Bacteria.p_Firmicutes.c_Negativicutes.o_Selenomonadales.f_Acidaminococcaceae.g_Phascolarctobacterium.s_Phascolarctobacterium_succinatutens	MR Egger	1.41693	3	0.70157
ebi-a-GCST90027811	ukb-d-KRA_PSY_ANXIETY	Anxiety disorders || id:ukb-d-KRA_PSY_ANXIETY	k_Bacteria.p_Proteobacteria.c_Betaproteobacteria.o_Burkholderiales.f_Sutterellaceae.g_Parasutterella.s_Parasutterella_excrementihominis	Inverse variance weighted	6.35182	9	0.704255
ebi-a-GCST90027811	ukb-d-KRA_PSY_ANXIETY	Anxiety disorders || id:ukb-d-KRA_PSY_ANXIETY	k_Bacteria.p_Proteobacteria.c_Betaproteobacteria.o_Burkholderiales.f_Sutterellaceae.g_Parasutterella.s_Parasutterella_excrementihominis	MR Egger	4.90406	8	0.767779
ebi-a-GCST90016923	ukb-d-KRA_PSY_ANXIETY	Anxiety disorders || id:ukb-d-KRA_PSY_ANXIETY	class Verrucomicrobiae id.4029	Inverse variance weighted	8.38962	8	0.396365
ebi-a-GCST90016923	ukb-d-KRA_PSY_ANXIETY	Anxiety disorders || id:ukb-d-KRA_PSY_ANXIETY	class Verrucomicrobiae id.4029	MR Egger	7.52563	7	0.376273
ebi-a-GCST90016957	ukb-d-KRA_PSY_ANXIETY	Anxiety disorders || id:ukb-d-KRA_PSY_ANXIETY	family Verrucomicrobiaceae id.4036	Inverse variance weighted	8.38775	8	0.396539
ebi-a-GCST90016957	ukb-d-KRA_PSY_ANXIETY	Anxiety disorders || id:ukb-d-KRA_PSY_ANXIETY	family Verrucomicrobiaceae id.4036	MR Egger	7.52654	7	0.376185
ebi-a-GCST90016961	ukb-d-KRA_PSY_ANXIETY	Anxiety disorders || id:ukb-d-KRA_PSY_ANXIETY	genus Akkermansia id.4037	Inverse variance weighted	8.38421	8	0.396867
ebi-a-GCST90016961	ukb-d-KRA_PSY_ANXIETY	Anxiety disorders || id:ukb-d-KRA_PSY_ANXIETY	genus Akkermansia id.4037	MR Egger	7.52869	7	0.37598
ebi-a-GCST90016979	ukb-d-KRA_PSY_ANXIETY	Anxiety disorders || id:ukb-d-KRA_PSY_ANXIETY	genus Clostridium innocuum group id.14397	Inverse variance weighted	0.464806	1	0.495386
ebi-a-GCST90017053	ukb-d-KRA_PSY_ANXIETY	Anxiety disorders || id:ukb-d-KRA_PSY_ANXIETY	genus Ruminococcaceae UCG002 id.11360	Inverse variance weighted	4.17003	9	0.899869
ebi-a-GCST90017053	ukb-d-KRA_PSY_ANXIETY	Anxiety disorders || id:ukb-d-KRA_PSY_ANXIETY	genus Ruminococcaceae UCG002 id.11360	MR Egger	3.46552	8	0.901849
ebi-a-GCST90017062	ukb-d-KRA_PSY_ANXIETY	Anxiety disorders || id:ukb-d-KRA_PSY_ANXIETY	genus Ruminococcus1 id.11373	Inverse variance weighted	1.70098	4	0.79054
ebi-a-GCST90017062	ukb-d-KRA_PSY_ANXIETY	Anxiety disorders || id:ukb-d-KRA_PSY_ANXIETY	genus Ruminococcus1 id.11373	MR Egger	0.767839	3	0.857143
ebi-a-GCST90017083	ukb-d-KRA_PSY_ANXIETY	Anxiety disorders || id:ukb-d-KRA_PSY_ANXIETY	unknown genus id.2041	Inverse variance weighted	2.6531	5	0.753281
ebi-a-GCST90017083	ukb-d-KRA_PSY_ANXIETY	Anxiety disorders || id:ukb-d-KRA_PSY_ANXIETY	unknown genus id.2041	MR Egger	0.546583	4	0.96881
ebi-a-GCST90017108	ukb-d-KRA_PSY_ANXIETY	Anxiety disorders || id:ukb-d-KRA_PSY_ANXIETY	order Verrucomicrobiales id.4030	Inverse variance weighted	8.38962	8	0.396365
ebi-a-GCST90017108	ukb-d-KRA_PSY_ANXIETY	Anxiety disorders || id:ukb-d-KRA_PSY_ANXIETY	order Verrucomicrobiales id.4030	MR Egger	7.52563	7	0.376273
ebi-a-GCST90027706	ukb-d-KRA_PSY_ANXIETY	Anxiety disorders || id:ukb-d-KRA_PSY_ANXIETY	k_Bacteria.p_Firmicutes.c_Clostridia.o_Clostridiales.f_Clostridiales_noname.g_Pseudoflavonifractor	Inverse variance weighted	3.36056	3	0.339302
ebi-a-GCST90027706	ukb-d-KRA_PSY_ANXIETY	Anxiety disorders || id:ukb-d-KRA_PSY_ANXIETY	k_Bacteria.p_Firmicutes.c_Clostridia.o_Clostridiales.f_Clostridiales_noname.g_Pseudoflavonifractor	MR Egger	3.16526	2	0.205434
ebi-a-GCST90027711	ukb-d-KRA_PSY_ANXIETY	Anxiety disorders || id:ukb-d-KRA_PSY_ANXIETY	k_Bacteria.p_Firmicutes.c_Clostridia.o_Clostridiales.f_Lachnospiraceae.g_Dorea	Inverse variance weighted	0.639806	3	0.887262
ebi-a-GCST90027711	ukb-d-KRA_PSY_ANXIETY	Anxiety disorders || id:ukb-d-KRA_PSY_ANXIETY	k_Bacteria.p_Firmicutes.c_Clostridia.o_Clostridiales.f_Lachnospiraceae.g_Dorea	MR Egger	0.630795	2	0.729499
ebi-a-GCST90027722	ukb-d-KRA_PSY_ANXIETY	Anxiety disorders || id:ukb-d-KRA_PSY_ANXIETY	k_Bacteria.p_Firmicutes.c_Negativicutes.o_Selenomonadales.f_Acidaminococcaceae.g_Phascolarctobacterium	Inverse variance weighted	1.53836	4	0.819825
ebi-a-GCST90027722	ukb-d-KRA_PSY_ANXIETY	Anxiety disorders || id:ukb-d-KRA_PSY_ANXIETY	k_Bacteria.p_Firmicutes.c_Negativicutes.o_Selenomonadales.f_Acidaminococcaceae.g_Phascolarctobacterium	MR Egger	1.40527	3	0.7043
ebi-a-GCST90027727	ukb-d-KRA_PSY_ANXIETY	Anxiety disorders || id:ukb-d-KRA_PSY_ANXIETY	k_Bacteria.p_Proteobacteria.c_Betaproteobacteria.o_Burkholderiales.f_Sutterellaceae.g_Parasutterella	Inverse variance weighted	6.34122	9	0.705341
ebi-a-GCST90027727	ukb-d-KRA_PSY_ANXIETY	Anxiety disorders || id:ukb-d-KRA_PSY_ANXIETY	k_Bacteria.p_Proteobacteria.c_Betaproteobacteria.o_Burkholderiales.f_Sutterellaceae.g_Parasutterella	MR Egger	4.92241	8	0.765836
ebi-a-GCST90027767	ukb-d-KRA_PSY_ANXIETY	Anxiety disorders || id:ukb-d-KRA_PSY_ANXIETY	k_Bacteria.p_Bacteroidetes.c_Bacteroidia.o_Bacteroidales.f_Porphyromonadaceae.g_Parabacteroides.s_Parabacteroides_goldsteinii	Inverse variance weighted	0.599619	2	0.740959
ebi-a-GCST90027767	ukb-d-KRA_PSY_ANXIETY	Anxiety disorders || id:ukb-d-KRA_PSY_ANXIETY	k_Bacteria.p_Bacteroidetes.c_Bacteroidia.o_Bacteroidales.f_Porphyromonadaceae.g_Parabacteroides.s_Parabacteroides_goldsteinii	MR Egger	0.423801	1	0.515046
ebi-a-GCST90027789	ukb-d-KRA_PSY_ANXIETY	Anxiety disorders || id:ukb-d-KRA_PSY_ANXIETY	k_Bacteria.p_Firmicutes.c_Clostridia.o_Clostridiales.f_Clostridiales_noname.g_Pseudoflavonifractor.s_Pseudoflavonifractor_capillosus	Inverse variance weighted	3.87965	5	0.56687
ebi-a-GCST90027789	ukb-d-KRA_PSY_ANXIETY	Anxiety disorders || id:ukb-d-KRA_PSY_ANXIETY	k_Bacteria.p_Firmicutes.c_Clostridia.o_Clostridiales.f_Clostridiales_noname.g_Pseudoflavonifractor.s_Pseudoflavonifractor_capillosus	MR Egger	3.72402	4	0.444642
ebi-a-GCST90027806	ukb-d-KRA_PSY_ANXIETY	Anxiety disorders || id:ukb-d-KRA_PSY_ANXIETY	k_Bacteria.p_Firmicutes.c_Negativicutes.o_Selenomonadales.f_Acidaminococcaceae.g_Phascolarctobacterium.s_Phascolarctobacterium_succinatutens	Inverse variance weighted	1.54171	4	0.819229
ebi-a-GCST90027806	ukb-d-KRA_PSY_ANXIETY	Anxiety disorders || id:ukb-d-KRA_PSY_ANXIETY	k_Bacteria.p_Firmicutes.c_Negativicutes.o_Selenomonadales.f_Acidaminococcaceae.g_Phascolarctobacterium.s_Phascolarctobacterium_succinatutens	MR Egger	1.41693	3	0.70157
ebi-a-GCST90027811	ukb-d-KRA_PSY_ANXIETY	Anxiety disorders || id:ukb-d-KRA_PSY_ANXIETY	k_Bacteria.p_Proteobacteria.c_Betaproteobacteria.o_Burkholderiales.f_Sutterellaceae.g_Parasutterella.s_Parasutterella_excrementihominis	Inverse variance weighted	6.35182	9	0.704255
ebi-a-GCST90027811	ukb-d-KRA_PSY_ANXIETY	Anxiety disorders || id:ukb-d-KRA_PSY_ANXIETY	k_Bacteria.p_Proteobacteria.c_Betaproteobacteria.o_Burkholderiales.f_Sutterellaceae.g_Parasutterella.s_Parasutterella_excrementihominis	MR Egger	4.90406	8	0.767779

## Sheet: Additional File 7
id.exposure	id.outcome	outcome	exposure	egger_intercept	se	pval
ebi-a-GCST90016926	ebi-a-GCST90018833	Depression || id:ebi-a-GCST90018833	family Alcaligenaceae id.2875	0.0397754	0.0347466	0.304144
ebi-a-GCST90016971	ebi-a-GCST90018833	Depression || id:ebi-a-GCST90018833	genus Bilophila id.3170	0.074755	0.0568332	0.258726
ebi-a-GCST90016980	ebi-a-GCST90018833	Depression || id:ebi-a-GCST90018833	genus Clostridium sensustricto1 id.1873	0.0300583	0.0210247	0.226032
ebi-a-GCST90016991	ebi-a-GCST90018833	Depression || id:ebi-a-GCST90018833	genus Eisenbergiella id.11304	0.0933998	0.0588169	0.210496
ebi-a-GCST90016995	ebi-a-GCST90018833	Depression || id:ebi-a-GCST90018833	genus Escherichia Shigella id.3504	0.0302834	0.0258608	0.362228
ebi-a-GCST90017045	ebi-a-GCST90018833	Depression || id:ebi-a-GCST90018833	genus Prevotella9 id.11183	0.00353039	0.0296771	0.911042
ebi-a-GCST90017114	ebi-a-GCST90018833	Depression || id:ebi-a-GCST90018833	phylum Firmicutes id.1672	0.0301907	0.035674	0.445048
ebi-a-GCST90027696	ebi-a-GCST90018833	Depression || id:ebi-a-GCST90018833	k_Bacteria.p_Bacteroidetes.c_Bacteroidia.o_Bacteroidales.f_Porphyromonadaceae.g_Coprobacter	0.0355633	0.0387801	0.411005
ebi-a-GCST90027764	ebi-a-GCST90018833	Depression || id:ebi-a-GCST90018833	k_Bacteria.p_Bacteroidetes.c_Bacteroidia.o_Bacteroidales.f_Porphyromonadaceae.g_Coprobacter.s_Coprobacter_fastidiosus	0.0342019	0.0365892	0.392826
ebi-a-GCST90027826	ebi-a-GCST90018833	Depression || id:ebi-a-GCST90018833	k_Bacteria.p_Bacteroidetes.c_Bacteroidia.o_Bacteroidales.f_Bacteroidaceae.g_Bacteroides.s_Bacteroides_faecis	0.00403408	0.0184752	0.832026
ebi-a-GCST90027828	ebi-a-GCST90018833	Depression || id:ebi-a-GCST90018833	k_Bacteria.p_Bacteroidetes.c_Bacteroidia.o_Bacteroidales.f_Bacteroidaceae.g_Bacteroides.s_Bacteroides_fragilis	-0.00613974	0.0374521	0.875165

## Sheet: Additional File 8
Column1	Column2	Column3	Column4	Column5	Column6	Column7
id.exposure	id.outcome	outcome	exposure	egger_intercept	se	pval
ebi-a-GCST90016923	ukb-d-KRA_PSY_ANXIETY	Anxiety disorders || id:ukb-d-KRA_PSY_ANXIETY	class Verrucomicrobiae id.4029	-0.000162419938536505	0.000181179194744437	0.399785312349146
ebi-a-GCST90016957	ukb-d-KRA_PSY_ANXIETY	Anxiety disorders || id:ukb-d-KRA_PSY_ANXIETY	family Verrucomicrobiaceae id.4036	-0.000162090104261682	0.000181113578299432	0.400531795059348
ebi-a-GCST90016961	ukb-d-KRA_PSY_ANXIETY	Anxiety disorders || id:ukb-d-KRA_PSY_ANXIETY	genus Akkermansia id.4037	-0.000161268531310664	0.000180818754040267	0.402073725639288
ebi-a-GCST90016979	ukb-d-KRA_PSY_ANXIETY	Anxiety disorders || id:ukb-d-KRA_PSY_ANXIETY	genus Clostridium innocuum group id.14397	NA	NA	NA
ebi-a-GCST90017053	ukb-d-KRA_PSY_ANXIETY	Anxiety disorders || id:ukb-d-KRA_PSY_ANXIETY	genus Ruminococcaceae UCG002 id.11360	-0.000120620427054616	0.000143706288971568	0.425640281638058
ebi-a-GCST90017062	ukb-d-KRA_PSY_ANXIETY	Anxiety disorders || id:ukb-d-KRA_PSY_ANXIETY	genus Ruminococcus1 id.11373	-0.00029214550456558	0.000302431102934946	0.40530558445613
ebi-a-GCST90017083	ukb-d-KRA_PSY_ANXIETY	Anxiety disorders || id:ukb-d-KRA_PSY_ANXIETY	unknown genus id.2041	-0.000279788295838869	0.000192773230409922	0.220301698702765
ebi-a-GCST90017108	ukb-d-KRA_PSY_ANXIETY	Anxiety disorders || id:ukb-d-KRA_PSY_ANXIETY	order Verrucomicrobiales id.4030	-0.000162419938536505	0.000181179194744437	0.399785312349146
ebi-a-GCST90027706	ukb-d-KRA_PSY_ANXIETY	Anxiety disorders || id:ukb-d-KRA_PSY_ANXIETY	k_Bacteria.p_Firmicutes.c_Clostridia.o_Clostridiales.f_Clostridiales_noname.g_Pseudoflavonifractor	-0.000472330236166005	0.00134458684021255	0.758931189544828
ebi-a-GCST90027711	ukb-d-KRA_PSY_ANXIETY	Anxiety disorders || id:ukb-d-KRA_PSY_ANXIETY	k_Bacteria.p_Firmicutes.c_Clostridia.o_Clostridiales.f_Lachnospiraceae.g_Dorea	-4.16219950687985e-05	0.000438465766894143	0.933027572412959
ebi-a-GCST90027722	ukb-d-KRA_PSY_ANXIETY	Anxiety disorders || id:ukb-d-KRA_PSY_ANXIETY	k_Bacteria.p_Firmicutes.c_Negativicutes.o_Selenomonadales.f_Acidaminococcaceae.g_Phascolarctobacterium	0.00010836268069596	0.000297028657677902	0.739445313610434
ebi-a-GCST90027727	ukb-d-KRA_PSY_ANXIETY	Anxiety disorders || id:ukb-d-KRA_PSY_ANXIETY	k_Bacteria.p_Proteobacteria.c_Betaproteobacteria.o_Burkholderiales.f_Sutterellaceae.g_Parasutterella	0.000286366046787535	0.000240413588867998	0.267737551229632
ebi-a-GCST90027767	ukb-d-KRA_PSY_ANXIETY	Anxiety disorders || id:ukb-d-KRA_PSY_ANXIETY	k_Bacteria.p_Bacteroidetes.c_Bacteroidia.o_Bacteroidales.f_Porphyromonadaceae.g_Parabacteroides.s_Parabacteroides_goldsteinii	0.000352729359651136	0.000841222473273507	0.747237990367393
ebi-a-GCST90027789	ukb-d-KRA_PSY_ANXIETY	Anxiety disorders || id:ukb-d-KRA_PSY_ANXIETY	k_Bacteria.p_Firmicutes.c_Clostridia.o_Clostridiales.f_Clostridiales_noname.g_Pseudoflavonifractor.s_Pseudoflavonifractor_capillosus	-0.000357484024356496	0.00090616295469967	0.713339861795588
ebi-a-GCST90027806	ukb-d-KRA_PSY_ANXIETY	Anxiety disorders || id:ukb-d-KRA_PSY_ANXIETY	k_Bacteria.p_Firmicutes.c_Negativicutes.o_Selenomonadales.f_Acidaminococcaceae.g_Phascolarctobacterium.s_Phascolarctobacterium_succinatutens	0.000103961510963747	0.000294314202378954	0.747277098422824
ebi-a-GCST90027811	ukb-d-KRA_PSY_ANXIETY	Anxiety disorders || id:ukb-d-KRA_PSY_ANXIETY	k_Bacteria.p_Proteobacteria.c_Betaproteobacteria.o_Burkholderiales.f_Sutterellaceae.g_Parasutterella.s_Parasutterella_excrementihominis	0.000290030622596701	0.000241043806432449	0.263283937962702
ebi-a-GCST90016923	ukb-d-KRA_PSY_ANXIETY	Anxiety disorders || id:ukb-d-KRA_PSY_ANXIETY	class Verrucomicrobiae id.4029	-0.000162419938536505	0.000181179194744437	0.399785312349146
ebi-a-GCST90016957	ukb-d-KRA_PSY_ANXIETY	Anxiety disorders || id:ukb-d-KRA_PSY_ANXIETY	family Verrucomicrobiaceae id.4036	-0.000162090104261682	0.000181113578299432	0.400531795059348
ebi-a-GCST90016961	ukb-d-KRA_PSY_ANXIETY	Anxiety disorders || id:ukb-d-KRA_PSY_ANXIETY	genus Akkermansia id.4037	-0.000161268531310664	0.000180818754040267	0.402073725639288
ebi-a-GCST90016979	ukb-d-KRA_PSY_ANXIETY	Anxiety disorders || id:ukb-d-KRA_PSY_ANXIETY	genus Clostridium innocuum group id.14397	NA	NA	NA
ebi-a-GCST90017053	ukb-d-KRA_PSY_ANXIETY	Anxiety disorders || id:ukb-d-KRA_PSY_ANXIETY	genus Ruminococcaceae UCG002 id.11360	-0.000120620427054616	0.000143706288971568	0.425640281638058
ebi-a-GCST90017062	ukb-d-KRA_PSY_ANXIETY	Anxiety disorders || id:ukb-d-KRA_PSY_ANXIETY	genus Ruminococcus1 id.11373	-0.00029214550456558	0.000302431102934946	0.40530558445613
ebi-a-GCST90017083	ukb-d-KRA_PSY_ANXIETY	Anxiety disorders || id:ukb-d-KRA_PSY_ANXIETY	unknown genus id.2041	-0.000279788295838869	0.000192773230409922	0.220301698702765
ebi-a-GCST90017108	ukb-d-KRA_PSY_ANXIETY	Anxiety disorders || id:ukb-d-KRA_PSY_ANXIETY	order Verrucomicrobiales id.4030	-0.000162419938536505	0.000181179194744437	0.399785312349146
ebi-a-GCST90027706	ukb-d-KRA_PSY_ANXIETY	Anxiety disorders || id:ukb-d-KRA_PSY_ANXIETY	k_Bacteria.p_Firmicutes.c_Clostridia.o_Clostridiales.f_Clostridiales_noname.g_Pseudoflavonifractor	-0.000472330236166005	0.00134458684021255	0.758931189544828
ebi-a-GCST90027711	ukb-d-KRA_PSY_ANXIETY	Anxiety disorders || id:ukb-d-KRA_PSY_ANXIETY	k_Bacteria.p_Firmicutes.c_Clostridia.o_Clostridiales.f_Lachnospiraceae.g_Dorea	-4.16219950687985e-05	0.000438465766894143	0.933027572412959
ebi-a-GCST90027722	ukb-d-KRA_PSY_ANXIETY	Anxiety disorders || id:ukb-d-KRA_PSY_ANXIETY	k_Bacteria.p_Firmicutes.c_Negativicutes.o_Selenomonadales.f_Acidaminococcaceae.g_Phascolarctobacterium	0.00010836268069596	0.000297028657677902	0.739445313610434
ebi-a-GCST90027727	ukb-d-KRA_PSY_ANXIETY	Anxiety disorders || id:ukb-d-KRA_PSY_ANXIETY	k_Bacteria.p_Proteobacteria.c_Betaproteobacteria.o_Burkholderiales.f_Sutterellaceae.g_Parasutterella	0.000286366046787535	0.000240413588867998	0.267737551229632
ebi-a-GCST90027767	ukb-d-KRA_PSY_ANXIETY	Anxiety disorders || id:ukb-d-KRA_PSY_ANXIETY	k_Bacteria.p_Bacteroidetes.c_Bacteroidia.o_Bacteroidales.f_Porphyromonadaceae.g_Parabacteroides.s_Parabacteroides_goldsteinii	0.000352729359651136	0.000841222473273507	0.747237990367393
ebi-a-GCST90027789	ukb-d-KRA_PSY_ANXIETY	Anxiety disorders || id:ukb-d-KRA_PSY_ANXIETY	k_Bacteria.p_Firmicutes.c_Clostridia.o_Clostridiales.f_Clostridiales_noname.g_Pseudoflavonifractor.s_Pseudoflavonifractor_capillosus	-0.000357484024356496	0.00090616295469967	0.713339861795588
ebi-a-GCST90027806	ukb-d-KRA_PSY_ANXIETY	Anxiety disorders || id:ukb-d-KRA_PSY_ANXIETY	k_Bacteria.p_Firmicutes.c_Negativicutes.o_Selenomonadales.f_Acidaminococcaceae.g_Phascolarctobacterium.s_Phascolarctobacterium_succinatutens	0.000103961510963747	0.000294314202378954	0.747277098422824
ebi-a-GCST90027811	ukb-d-KRA_PSY_ANXIETY	Anxiety disorders || id:ukb-d-KRA_PSY_ANXIETY	k_Bacteria.p_Proteobacteria.c_Betaproteobacteria.o_Burkholderiales.f_Sutterellaceae.g_Parasutterella.s_Parasutterella_excrementihominis	0.000290030622596701	0.000241043806432449	0.263283937962702
